# Supplementary material for: 4-Methyl-2,7-dioxo-3,6-dioxa-1(1,1′)-ferrocenacyclo­hepta­phane
Source: Acta Crystallogr Sect E Struct Rep Online. 2011 Jun 18;67(Pt 7):m947. doi: 10.1107/S1600536811019398 (PMC3151989; doi:10.1107/S1600536811019398)
Supplement: Supplementary file 1 [file e-67-0m947-sup1.cif]

##############################################################################
#                                                                            #
# This CIF contains the data in a paper accepted for publication in          #
# Acta Crystallographica Section E. It conforms to the requirements of       #
# Notes for Authors for Acta Crystallographica Section E, and has been       #
# peer reviewed under the auspices of the IUCr Commission on Journals.       #
#                                                                            #
# Full details of the Crystallographic Information File format               #
# are given in the paper "The Crystallographic Information File (CIF):       #
# a New Standard Archive File for Crystallography" by S. R. Hall, F. H.      #
# Allen and I. D. Brown [Acta Cryst. (1991), A47, 655-685].                  #
#                                                                            #
# The current version of the core CIF dictionary is obtainable from          #
# ftp://ftp.iucr.org/pub/cif_core.dic.                                       #
#                                                                            #
# Software is freely available for graphical display of the structure(s)     #
# in this CIF. For information consult the CIF software page                 #
# http://www.iucr.org/resources/cif/software.                                #
#                                                                            #
# This file may be used for bona fide research purposes within the           #
# scientific community so long as proper attribution is given to the journal # 
# article from which it was obtained.                                        #
#                                                                            #
##############################################################################
data_I
_audit_creation_method     SHELXL-97
_chemical_name_systematic
;
propane-1,2-diyl ferrocene-1,1'-dicarboxylate
;
_chemical_name_common
;
4-Methyl-2,7-dioxo-3,6-dioxa-1(1,1')-ferrocenacycloheptaphane
;
_chemical_formula_moiety     'C15 H14 Fe O4'
_chemical_formula_sum     'C15 H14 Fe O4'
_chemical_formula_iupac     '[Fe (C15 H14 O4)]'
_chemical_formula_weight     314.11
_chemical_melting_point     405(6)
_symmetry_cell_setting     monoclinic
_symmetry_space_group_name_H-M     'C c'
_symmetry_space_group_name_hall     'C -2yc'
loop_
    _symmetry_equiv_pos_as_xyz
    'x, y, z'
    'x, -y, z+1/2'
    'x+1/2, y+1/2, z'
    'x+1/2, -y+1/2, z+1/2'
_cell_length_a     7.1665(14)
_cell_length_b     20.131(4)
_cell_length_c     9.2464(19)
_cell_angle_alpha     90.00
_cell_angle_beta     103.193(2)
_cell_angle_gamma     90.00
_cell_volume     1298.7(4)
_cell_formula_units_Z     4
_cell_measurement_reflns_used     ?
_cell_measurement_theta_min     ?
_cell_measurement_theta_max     ?
_cell_measurement_temperature     296(2)
_exptl_crystal_description     block
_exptl_crystal_colour     yellow
_exptl_crystal_size_max     0.29
_exptl_crystal_size_mid     0.21
_exptl_crystal_size_min     0.12
_exptl_crystal_density_diffrn     1.606
_exptl_crystal_density_meas     ?
_exptl_crystal_density_method     'not measured'
_exptl_crystal_F_000     648
_exptl_absorpt_coefficient_mu     1.171
_exptl_absorpt_correction_type     multi-scan
_exptl_absorpt_process_details     '(SADABS; Sheldrick, 1996)'
_exptl_absorpt_correction_T_min     0.7269
_exptl_absorpt_correction_T_max     0.8703
_exptl_special_details
;
;
_diffrn_ambient_temperature     296(2)
_diffrn_radiation_type     MoK\a
_diffrn_radiation_wavelength     0.71073
_diffrn_radiation_source     'fine-focus sealed tube'
_diffrn_radiation_monochromator     graphite
_diffrn_measurement_device_type     'Bruker APEXII CCD'
_diffrn_measurement_method     '\f and \w'
_diffrn_detector_area_resol_mean     ?
_diffrn_reflns_number     3177
_diffrn_reflns_av_R_equivalents     0.0244
_diffrn_reflns_av_sigmaI/netI     0.0491
_diffrn_reflns_theta_min     2.02
_diffrn_reflns_theta_max     25.10
_diffrn_reflns_theta_full     25.10
_diffrn_measured_fraction_theta_max     0.993
_diffrn_measured_fraction_theta_full     0.993
_diffrn_reflns_limit_h_min     -8
_diffrn_reflns_limit_h_max     8
_diffrn_reflns_limit_k_min     -24
_diffrn_reflns_limit_k_max     21
_diffrn_reflns_limit_l_min     -8
_diffrn_reflns_limit_l_max     11
_diffrn_standards_number     ?
_diffrn_standards_interval_count     ?
_diffrn_standards_interval_time     ?
_diffrn_standards_decay_%     ?
_refine_special_details
;
;
_reflns_number_total     1971
_reflns_number_gt     1721
_reflns_threshold_expression     I>2\s(I)
_refine_ls_structure_factor_coef     Fsqd
_refine_ls_matrix_type     full
_refine_ls_R_factor_all     0.0438
_refine_ls_R_factor_gt     0.0358
_refine_ls_wR_factor_gt     0.0810
_refine_ls_wR_factor_ref     0.0866
_refine_ls_goodness_of_fit_ref     0.957
_refine_ls_restrained_S_all     0.956
_refine_ls_number_reflns     1971
_refine_ls_number_parameters     182
_refine_ls_number_restraints     2
_refine_ls_number_constraints     ?
_refine_ls_hydrogen_treatment     constr
_refine_ls_weighting_scheme     calc
_refine_ls_weighting_details
                 'calc w=1/[\s^2^(Fo^2^)+(0.0495P)^2^] where P=(Fo^2^+2Fc^2^)/3'
_atom_sites_solution_hydrogens     geom
_atom_sites_solution_primary     direct
_atom_sites_solution_secondary     difmap
_refine_ls_shift/su_max     0.000
_refine_ls_shift/su_mean     0.000
_refine_diff_density_max     0.295
_refine_diff_density_min     -0.405
_refine_ls_extinction_method     none
_refine_ls_extinction_coef     ?
_refine_ls_abs_structure_details     'Flack (1983), 812 Friedel pairs'
_refine_ls_abs_structure_Flack     0.03(3)
loop_
    _atom_type_symbol
    _atom_type_description
    _atom_type_scat_dispersion_real
    _atom_type_scat_dispersion_imag
    _atom_type_scat_source
    'C' 'C' 0.0033 0.0016
                         'International Tables Vol C Tables 4.2.6.8 and 6.1.1.4'
    'H' 'H' 0.0000 0.0000
                         'International Tables Vol C Tables 4.2.6.8 and 6.1.1.4'
    'O' 'O' 0.0106 0.0060
                         'International Tables Vol C Tables 4.2.6.8 and 6.1.1.4'
    'Fe' 'Fe' 0.3463 0.8444
                         'International Tables Vol C Tables 4.2.6.8 and 6.1.1.4'
_computing_data_collection     'APEX2 (Bruker, 2007)'
_computing_cell_refinement     'SAINT (Bruker, 2007)'
_computing_data_reduction     'SAINT (Bruker, 2007)'
_computing_structure_solution     'SHELXS97 (Sheldrick, 2008)'
_computing_structure_refinement     'SHELXL97 (Sheldrick, 2008)'
_computing_molecular_graphics     'DIAMOND (Brandenburg, 1999)'
_computing_publication_material     'SHELXL97 (Sheldrick, 2008)'
loop_
    _atom_site_type_symbol
    _atom_site_label
    _atom_site_fract_x
    _atom_site_fract_y
    _atom_site_fract_z
    _atom_site_U_iso_or_equiv
    _atom_site_adp_type
    _atom_site_calc_flag
    _atom_site_refinement_flags
    _atom_site_occupancy
    _atom_site_symmetry_multiplicity
    _atom_site_disorder_assembly
    _atom_site_disorder_group
    Fe Fe1 0.13087(9) 0.36266(2) 0.68667(8) 0.04130(18) Uani d . 1 1 . .
    O O1 0.5456(6) 0.47208(16) 0.8549(4) 0.0654(10) Uani d . 1 1 . .
    O O2 0.5650(4) 0.37627(13) 0.9814(3) 0.0426(7) Uani d . 1 1 . .
    O O3 0.2545(5) 0.40433(17) 1.0838(4) 0.0562(8) Uani d . 1 1 . .
    O O4 0.1738(6) 0.2959(2) 1.0643(5) 0.0820(12) Uani d . 1 1 . .
    C C1 0.3338(7) 0.3998(3) 0.5860(6) 0.0522(13) Uani d . 1 1 . .
    H H1 0.3431 0.4459 0.5541 0.063 Uiso calc R 1 1 . .
    C C2 0.2339(10) 0.3478(4) 0.4983(7) 0.0609(17) Uani d . 1 1 . .
    H H2 0.1593 0.3520 0.3957 0.073 Uiso calc R 1 1 . .
    C C3 0.2568(7) 0.2893(3) 0.5836(6) 0.0523(12) Uani d . 1 1 . .
    H H3 0.2011 0.2458 0.5510 0.063 Uiso calc R 1 1 . .
    C C4 0.3700(7) 0.3047(2) 0.7267(5) 0.0480(11) Uani d . 1 1 . .
    H H4 0.4074 0.2732 0.8091 0.058 Uiso calc R 1 1 . .
    C C5 0.4210(9) 0.3728(3) 0.7309(7) 0.0404(13) Uani d . 1 1 . .
    C C6 0.5160(6) 0.4129(2) 0.8576(5) 0.0408(10) Uani d . 1 1 . .
    C C7 0.5946(7) 0.4116(2) 1.1239(5) 0.0465(11) Uani d . 1 1 . .
    H H7 0.5878 0.4596 1.1062 0.056 Uiso calc R 1 1 . .
    C C8 0.4317(8) 0.3902(3) 1.1916(7) 0.0585(15) Uani d . 1 1 . .
    H H8A 0.4410 0.3431 1.2142 0.070 Uiso calc R 1 1 . .
    H H8B 0.4356 0.4144 1.2829 0.070 Uiso calc R 1 1 . .
    C C9 0.1550(7) 0.3512(3) 1.0141(6) 0.0547(13) Uani d . 1 1 . .
    C C10 0.0267(9) 0.3693(3) 0.8729(7) 0.0475(15) Uani d . 1 1 . .
    C C11 -0.0857(7) 0.3239(3) 0.7722(6) 0.0592(14) Uani d . 1 1 . .
    H H11 -0.1055 0.2768 0.7911 0.071 Uiso calc R 1 1 . .
    C C12 -0.1631(11) 0.3581(4) 0.6428(9) 0.069(2) Uani d . 1 1 . .
    H H12 -0.2445 0.3383 0.5536 0.083 Uiso calc R 1 1 . .
    C C13 -0.1028(7) 0.4244(3) 0.6556(7) 0.0655(15) Uani d . 1 1 . .
    H H13 -0.1372 0.4589 0.5793 0.079 Uiso calc R 1 1 . .
    C C14 0.0168(8) 0.4324(3) 0.7992(6) 0.0582(13) Uani d . 1 1 . .
    H H14 0.0788 0.4737 0.8414 0.070 Uiso calc R 1 1 . .
    C C15 0.7879(9) 0.3938(3) 1.2184(7) 0.0636(16) Uani d . 1 1 . .
    H H15A 0.7961 0.3465 1.2321 0.095 Uiso calc R 1 1 . .
    H H15B 0.8050 0.4152 1.3133 0.095 Uiso calc R 1 1 . .
    H H15C 0.8861 0.4083 1.1703 0.095 Uiso calc R 1 1 . .
loop_
    _atom_site_aniso_label
    _atom_site_aniso_U_11
    _atom_site_aniso_U_22
    _atom_site_aniso_U_33
    _atom_site_aniso_U_12
    _atom_site_aniso_U_13
    _atom_site_aniso_U_23
    Fe1 0.0369(3) 0.0492(3) 0.0394(3) 0.0023(3) 0.0120(2) 0.0010(4)
    O1 0.093(3) 0.053(2) 0.048(2) -0.0180(17) 0.012(2) 0.0077(16)
    O2 0.0533(18) 0.0433(16) 0.0294(16) 0.0043(13) 0.0056(14) -0.0023(13)
    O3 0.0564(19) 0.066(2) 0.049(2) -0.0042(16) 0.0175(17) -0.0113(16)
    O4 0.095(3) 0.086(3) 0.059(3) -0.036(2) 0.004(2) 0.014(2)
    C1 0.046(3) 0.071(4) 0.043(3) -0.004(3) 0.016(2) 0.012(3)
    C2 0.058(4) 0.090(4) 0.038(4) -0.010(3) 0.016(3) -0.011(3)
    C3 0.050(3) 0.060(3) 0.046(3) 0.008(2) 0.010(2) -0.008(2)
    C4 0.052(3) 0.051(3) 0.042(3) 0.005(2) 0.012(2) -0.006(2)
    C5 0.037(3) 0.052(3) 0.034(3) -0.002(2) 0.011(3) -0.002(2)
    C6 0.039(2) 0.049(3) 0.036(3) 0.0002(19) 0.012(2) 0.004(2)
    C7 0.062(3) 0.044(2) 0.032(2) -0.001(2) 0.008(2) -0.0051(18)
    C8 0.067(4) 0.072(3) 0.036(3) -0.016(3) 0.013(3) -0.007(2)
    C9 0.052(3) 0.071(4) 0.050(3) -0.015(2) 0.028(2) -0.002(2)
    C10 0.031(3) 0.074(4) 0.041(4) 0.000(2) 0.014(3) -0.004(2)
    C11 0.045(3) 0.079(4) 0.057(4) -0.014(3) 0.019(3) -0.016(3)
    C12 0.031(3) 0.121(7) 0.055(5) 0.003(3) 0.010(3) -0.015(4)
    C13 0.051(3) 0.084(4) 0.062(4) 0.019(3) 0.013(3) -0.002(3)
    C14 0.050(3) 0.068(3) 0.060(4) 0.014(2) 0.018(3) -0.009(3)
    C15 0.065(3) 0.071(4) 0.046(3) 0.004(3) -0.005(3) -0.013(3)
_geom_special_details
;
;
loop_
    _geom_bond_atom_site_label_1
    _geom_bond_atom_site_label_2
    _geom_bond_site_symmetry_2
    _geom_bond_distance
    _geom_bond_publ_flag
    Fe1 C14 . 2.027(5) ?
    Fe1 C5 . 2.036(6) ?
    Fe1 C4 . 2.037(5) ?
    Fe1 C10 . 2.032(6) ?
    Fe1 C1 . 2.040(5) ?
    Fe1 C12 . 2.054(8) ?
    Fe1 C13 . 2.053(5) ?
    Fe1 C11 . 2.051(5) ?
    Fe1 C2 . 2.063(6) ?
    Fe1 C3 . 2.073(5) ?
    O1 C6 . 1.212(5) ?
    O2 C6 . 1.339(5) ?
    O2 C7 . 1.469(5) ?
    O3 C9 . 1.362(6) ?
    O3 C8 . 1.452(7) ?
    O4 C9 . 1.202(6) ?
    C1 C2 . 1.415(9) ?
    C1 C5 . 1.449(8) ?
    C1 H1 . 0.9800 ?
    C2 C3 . 1.406(9) ?
    C2 H2 . 0.9800 ?
    C3 C4 . 1.419(6) ?
    C3 H3 . 0.9800 ?
    C4 C5 . 1.418(7) ?
    C4 H4 . 0.9800 ?
    C5 C6 . 1.456(7) ?
    C7 C15 . 1.503(7) ?
    C7 C8 . 1.508(7) ?
    C7 H7 . 0.9800 ?
    C8 H8A . 0.9700 ?
    C8 H8B . 0.9700 ?
    C9 C10 . 1.461(9) ?
    C10 C11 . 1.418(7) ?
    C10 C14 . 1.437(7) ?
    C11 C12 . 1.382(10) ?
    C11 H11 . 0.9800 ?
    C12 C13 . 1.401(8) ?
    C12 H12 . 0.9800 ?
    C13 C14 . 1.416(8) ?
    C13 H13 . 0.9800 ?
    C14 H14 . 0.9800 ?
    C15 H15A . 0.9600 ?
    C15 H15B . 0.9600 ?
    C15 H15C . 0.9600 ?
loop_
    _geom_angle_atom_site_label_1
    _geom_angle_atom_site_label_2
    _geom_angle_atom_site_label_3
    _geom_angle_site_symmetry_1
    _geom_angle_site_symmetry_3
    _geom_angle
    _geom_angle_publ_flag
    C14 Fe1 C5 . . 109.9(2) ?
    C14 Fe1 C4 . . 136.5(2) ?
    C5 Fe1 C4 . . 40.76(18) ?
    C14 Fe1 C10 . . 41.5(2) ?
    C5 Fe1 C10 . . 112.3(2) ?
    C4 Fe1 C10 . . 109.9(2) ?
    C14 Fe1 C1 . . 113.2(3) ?
    C5 Fe1 C1 . . 41.7(2) ?
    C4 Fe1 C1 . . 68.6(2) ?
    C10 Fe1 C1 . . 143.3(2) ?
    C14 Fe1 C12 . . 67.5(3) ?
    C5 Fe1 C12 . . 176.8(2) ?
    C4 Fe1 C12 . . 142.4(3) ?
    C10 Fe1 C12 . . 67.1(3) ?
    C1 Fe1 C12 . . 137.1(3) ?
    C14 Fe1 C13 . . 40.6(2) ?
    C5 Fe1 C13 . . 136.9(2) ?
    C4 Fe1 C13 . . 176.9(2) ?
    C10 Fe1 C13 . . 68.5(2) ?
    C1 Fe1 C13 . . 111.0(2) ?
    C12 Fe1 C13 . . 39.9(2) ?
    C14 Fe1 C11 . . 68.7(2) ?
    C5 Fe1 C11 . . 142.1(2) ?
    C4 Fe1 C11 . . 113.0(2) ?
    C10 Fe1 C11 . . 40.6(2) ?
    C1 Fe1 C11 . . 175.7(2) ?
    C12 Fe1 C11 . . 39.3(3) ?
    C13 Fe1 C11 . . 67.6(3) ?
    C14 Fe1 C2 . . 142.9(3) ?
    C5 Fe1 C2 . . 68.8(3) ?
    C4 Fe1 C2 . . 67.8(3) ?
    C10 Fe1 C2 . . 175.4(3) ?
    C1 Fe1 C2 . . 40.3(2) ?
    C12 Fe1 C2 . . 112.0(3) ?
    C13 Fe1 C2 . . 114.0(3) ?
    C11 Fe1 C2 . . 135.9(3) ?
    C14 Fe1 C3 . . 176.6(2) ?
    C5 Fe1 C3 . . 68.4(2) ?
    C4 Fe1 C3 . . 40.38(18) ?
    C10 Fe1 C3 . . 136.0(2) ?
    C1 Fe1 C3 . . 67.7(2) ?
    C12 Fe1 C3 . . 114.3(2) ?
    C13 Fe1 C3 . . 142.6(2) ?
    C11 Fe1 C3 . . 110.7(2) ?
    C2 Fe1 C3 . . 39.7(2) ?
    C6 O2 C7 . . 117.2(3) ?
    C9 O3 C8 . . 116.9(4) ?
    C2 C1 C5 . . 107.9(5) ?
    C2 C1 Fe1 . . 70.7(3) ?
    C5 C1 Fe1 . . 69.0(3) ?
    C2 C1 H1 . . 126.0 ?
    C5 C1 H1 . . 126.0 ?
    Fe1 C1 H1 . . 126.0 ?
    C3 C2 C1 . . 108.6(6) ?
    C3 C2 Fe1 . . 70.5(3) ?
    C1 C2 Fe1 . . 68.9(3) ?
    C3 C2 H2 . . 125.7 ?
    C1 C2 H2 . . 125.7 ?
    Fe1 C2 H2 . . 125.7 ?
    C2 C3 C4 . . 108.0(5) ?
    C2 C3 Fe1 . . 69.8(3) ?
    C4 C3 Fe1 . . 68.4(3) ?
    C2 C3 H3 . . 126.0 ?
    C4 C3 H3 . . 126.0 ?
    Fe1 C3 H3 . . 126.0 ?
    C3 C4 C5 . . 109.0(5) ?
    C3 C4 Fe1 . . 71.2(3) ?
    C5 C4 Fe1 . . 69.6(3) ?
    C3 C4 H4 . . 125.5 ?
    C5 C4 H4 . . 125.5 ?
    Fe1 C4 H4 . . 125.5 ?
    C4 C5 C6 . . 128.9(5) ?
    C4 C5 C1 . . 106.4(5) ?
    C6 C5 C1 . . 124.1(4) ?
    C4 C5 Fe1 . . 69.7(3) ?
    C6 C5 Fe1 . . 119.1(4) ?
    C1 C5 Fe1 . . 69.3(3) ?
    O1 C6 O2 . . 123.1(4) ?
    O1 C6 C5 . . 125.4(4) ?
    O2 C6 C5 . . 111.5(4) ?
    O2 C7 C15 . . 109.4(4) ?
    O2 C7 C8 . . 105.5(4) ?
    C15 C7 C8 . . 112.9(5) ?
    O2 C7 H7 . . 109.7 ?
    C15 C7 H7 . . 109.7 ?
    C8 C7 H7 . . 109.7 ?
    O3 C8 C7 . . 107.3(5) ?
    O3 C8 H8A . . 110.2 ?
    C7 C8 H8A . . 110.2 ?
    O3 C8 H8B . . 110.2 ?
    C7 C8 H8B . . 110.2 ?
    H8A C8 H8B . . 108.5 ?
    O4 C9 O3 . . 122.9(5) ?
    O4 C9 C10 . . 124.6(5) ?
    O3 C9 C10 . . 112.5(5) ?
    C11 C10 C14 . . 107.4(5) ?
    C11 C10 C9 . . 125.1(5) ?
    C14 C10 C9 . . 126.6(5) ?
    C11 C10 Fe1 . . 70.4(3) ?
    C14 C10 Fe1 . . 69.1(3) ?
    C9 C10 Fe1 . . 117.6(4) ?
    C12 C11 C10 . . 107.6(6) ?
    C12 C11 Fe1 . . 70.5(4) ?
    C10 C11 Fe1 . . 69.0(3) ?
    C12 C11 H11 . . 126.2 ?
    C10 C11 H11 . . 126.2 ?
    Fe1 C11 H11 . . 126.2 ?
    C11 C12 C13 . . 110.3(7) ?
    C11 C12 Fe1 . . 70.2(4) ?
    C13 C12 Fe1 . . 70.0(4) ?
    C11 C12 H12 . . 124.8 ?
    C13 C12 H12 . . 124.8 ?
    Fe1 C12 H12 . . 124.8 ?
    C12 C13 C14 . . 107.2(6) ?
    C12 C13 Fe1 . . 70.1(4) ?
    C14 C13 Fe1 . . 68.7(3) ?
    C12 C13 H13 . . 126.4 ?
    C14 C13 H13 . . 126.4 ?
    Fe1 C13 H13 . . 126.4 ?
    C13 C14 C10 . . 107.4(5) ?
    C13 C14 Fe1 . . 70.7(3) ?
    C10 C14 Fe1 . . 69.4(3) ?
    C13 C14 H14 . . 126.3 ?
    C10 C14 H14 . . 126.3 ?
    Fe1 C14 H14 . . 126.3 ?
    C7 C15 H15A . . 109.5 ?
    C7 C15 H15B . . 109.5 ?
    H15A C15 H15B . . 109.5 ?
    C7 C15 H15C . . 109.5 ?
    H15A C15 H15C . . 109.5 ?
    H15B C15 H15C . . 109.5 ?
loop_
    _geom_torsion_atom_site_label_1
    _geom_torsion_atom_site_label_2
    _geom_torsion_atom_site_label_3
    _geom_torsion_atom_site_label_4
    _geom_torsion_site_symmetry_1
    _geom_torsion_site_symmetry_2
    _geom_torsion_site_symmetry_3
    _geom_torsion_site_symmetry_4
    _geom_torsion
    _geom_torsion_publ_flag
    C14 Fe1 C1 C2 . . . . -146.8(4) ?
    C5 Fe1 C1 C2 . . . . 118.9(5) ?
    C4 Fe1 C1 C2 . . . . 80.4(4) ?
    C10 Fe1 C1 C2 . . . . 175.4(5) ?
    C12 Fe1 C1 C2 . . . . -65.5(6) ?
    C13 Fe1 C1 C2 . . . . -102.9(4) ?
    C3 Fe1 C1 C2 . . . . 36.8(4) ?
    C14 Fe1 C1 C5 . . . . 94.3(3) ?
    C4 Fe1 C1 C5 . . . . -38.5(3) ?
    C10 Fe1 C1 C5 . . . . 56.4(5) ?
    C12 Fe1 C1 C5 . . . . 175.6(4) ?
    C13 Fe1 C1 C5 . . . . 138.2(3) ?
    C2 Fe1 C1 C5 . . . . -118.9(5) ?
    C3 Fe1 C1 C5 . . . . -82.1(3) ?
    C5 C1 C2 C3 . . . . -0.3(7) ?
    Fe1 C1 C2 C3 . . . . -59.5(4) ?
    C5 C1 C2 Fe1 . . . . 59.2(4) ?
    C14 Fe1 C2 C3 . . . . 176.6(4) ?
    C5 Fe1 C2 C3 . . . . 81.3(4) ?
    C4 Fe1 C2 C3 . . . . 37.3(3) ?
    C1 Fe1 C2 C3 . . . . 119.9(5) ?
    C12 Fe1 C2 C3 . . . . -102.0(4) ?
    C13 Fe1 C2 C3 . . . . -145.5(3) ?
    C11 Fe1 C2 C3 . . . . -63.4(5) ?
    C14 Fe1 C2 C1 . . . . 56.7(6) ?
    C5 Fe1 C2 C1 . . . . -38.6(3) ?
    C4 Fe1 C2 C1 . . . . -82.6(4) ?
    C12 Fe1 C2 C1 . . . . 138.1(4) ?
    C13 Fe1 C2 C1 . . . . 94.6(4) ?
    C11 Fe1 C2 C1 . . . . 176.7(4) ?
    C3 Fe1 C2 C1 . . . . -119.9(5) ?
    C1 C2 C3 C4 . . . . 0.7(7) ?
    Fe1 C2 C3 C4 . . . . -57.9(4) ?
    C1 C2 C3 Fe1 . . . . 58.6(4) ?
    C5 Fe1 C3 C2 . . . . -82.4(4) ?
    C4 Fe1 C3 C2 . . . . -120.0(5) ?
    C10 Fe1 C3 C2 . . . . 177.4(5) ?
    C1 Fe1 C3 C2 . . . . -37.3(4) ?
    C12 Fe1 C3 C2 . . . . 95.8(4) ?
    C13 Fe1 C3 C2 . . . . 58.5(6) ?
    C11 Fe1 C3 C2 . . . . 138.3(4) ?
    C5 Fe1 C3 C4 . . . . 37.6(3) ?
    C10 Fe1 C3 C4 . . . . -62.6(4) ?
    C1 Fe1 C3 C4 . . . . 82.7(3) ?
    C12 Fe1 C3 C4 . . . . -144.2(4) ?
    C13 Fe1 C3 C4 . . . . 178.5(4) ?
    C11 Fe1 C3 C4 . . . . -101.6(3) ?
    C2 Fe1 C3 C4 . . . . 120.0(5) ?
    C2 C3 C4 C5 . . . . -0.8(6) ?
    Fe1 C3 C4 C5 . . . . -59.5(4) ?
    C2 C3 C4 Fe1 . . . . 58.7(4) ?
    C14 Fe1 C4 C3 . . . . 178.1(4) ?
    C5 Fe1 C4 C3 . . . . -119.6(5) ?
    C10 Fe1 C4 C3 . . . . 139.0(3) ?
    C1 Fe1 C4 C3 . . . . -80.3(3) ?
    C12 Fe1 C4 C3 . . . . 60.9(5) ?
    C11 Fe1 C4 C3 . . . . 95.3(3) ?
    C2 Fe1 C4 C3 . . . . -36.7(3) ?
    C14 Fe1 C4 C5 . . . . -62.3(4) ?
    C10 Fe1 C4 C5 . . . . -101.4(3) ?
    C1 Fe1 C4 C5 . . . . 39.3(3) ?
    C12 Fe1 C4 C5 . . . . -179.4(6) ?
    C11 Fe1 C4 C5 . . . . -145.1(3) ?
    C2 Fe1 C4 C5 . . . . 82.9(4) ?
    C3 Fe1 C4 C5 . . . . 119.6(5) ?
    C3 C4 C5 C6 . . . . 172.0(5) ?
    Fe1 C4 C5 C6 . . . . 111.5(6) ?
    C3 C4 C5 C1 . . . . 0.6(6) ?
    Fe1 C4 C5 C1 . . . . -59.9(4) ?
    C3 C4 C5 Fe1 . . . . 60.5(3) ?
    C2 C1 C5 C4 . . . . -0.2(6) ?
    Fe1 C1 C5 C4 . . . . 60.1(4) ?
    C2 C1 C5 C6 . . . . -172.1(6) ?
    Fe1 C1 C5 C6 . . . . -111.8(6) ?
    C2 C1 C5 Fe1 . . . . -60.3(4) ?
    C14 Fe1 C5 C4 . . . . 139.6(3) ?
    C10 Fe1 C5 C4 . . . . 95.1(3) ?
    C1 Fe1 C5 C4 . . . . -117.5(5) ?
    C13 Fe1 C5 C4 . . . . 176.9(4) ?
    C11 Fe1 C5 C4 . . . . 59.0(5) ?
    C2 Fe1 C5 C4 . . . . -80.1(4) ?
    C3 Fe1 C5 C4 . . . . -37.3(3) ?
    C14 Fe1 C5 C6 . . . . 15.5(5) ?
    C4 Fe1 C5 C6 . . . . -124.1(6) ?
    C10 Fe1 C5 C6 . . . . -29.0(5) ?
    C1 Fe1 C5 C6 . . . . 118.4(5) ?
    C13 Fe1 C5 C6 . . . . 52.8(6) ?
    C11 Fe1 C5 C6 . . . . -65.0(5) ?
    C2 Fe1 C5 C6 . . . . 155.8(5) ?
    C3 Fe1 C5 C6 . . . . -161.4(5) ?
    C14 Fe1 C5 C1 . . . . -102.9(4) ?
    C4 Fe1 C5 C1 . . . . 117.5(5) ?
    C10 Fe1 C5 C1 . . . . -147.4(3) ?
    C13 Fe1 C5 C1 . . . . -65.6(4) ?
    C11 Fe1 C5 C1 . . . . 176.6(4) ?
    C2 Fe1 C5 C1 . . . . 37.4(4) ?
    C3 Fe1 C5 C1 . . . . 80.2(3) ?
    C7 O2 C6 O1 . . . . 20.9(6) ?
    C7 O2 C6 C5 . . . . -157.9(4) ?
    C4 C5 C6 O1 . . . . -175.5(5) ?
    C1 C5 C6 O1 . . . . -5.5(9) ?
    Fe1 C5 C6 O1 . . . . -89.0(6) ?
    C4 C5 C6 O2 . . . . 3.2(8) ?
    C1 C5 C6 O2 . . . . 173.3(5) ?
    Fe1 C5 C6 O2 . . . . 89.7(4) ?
    C6 O2 C7 C15 . . . . -126.9(5) ?
    C6 O2 C7 C8 . . . . 111.4(5) ?
    C9 O3 C8 C7 . . . . 108.1(5) ?
    O2 C7 C8 O3 . . . . -55.2(5) ?
    C15 C7 C8 O3 . . . . -174.6(4) ?
    C8 O3 C9 O4 . . . . 21.6(7) ?
    C8 O3 C9 C10 . . . . -157.7(5) ?
    O4 C9 C10 C11 . . . . -3.3(9) ?
    O3 C9 C10 C11 . . . . 176.0(5) ?
    O4 C9 C10 C14 . . . . -171.4(6) ?
    O3 C9 C10 C14 . . . . 7.9(8) ?
    O4 C9 C10 Fe1 . . . . -87.9(6) ?
    O3 C9 C10 Fe1 . . . . 91.5(5) ?
    C14 Fe1 C10 C11 . . . . 118.4(5) ?
    C5 Fe1 C10 C11 . . . . -146.3(3) ?
    C4 Fe1 C10 C11 . . . . -102.5(3) ?
    C1 Fe1 C10 C11 . . . . 176.9(4) ?
    C12 Fe1 C10 C11 . . . . 37.1(4) ?
    C13 Fe1 C10 C11 . . . . 80.3(4) ?
    C3 Fe1 C10 C11 . . . . -64.8(5) ?
    C5 Fe1 C10 C14 . . . . 95.2(4) ?
    C4 Fe1 C10 C14 . . . . 139.0(3) ?
    C1 Fe1 C10 C14 . . . . 58.5(5) ?
    C12 Fe1 C10 C14 . . . . -81.4(4) ?
    C13 Fe1 C10 C14 . . . . -38.1(3) ?
    C11 Fe1 C10 C14 . . . . -118.4(5) ?
    C3 Fe1 C10 C14 . . . . 176.7(3) ?
    C14 Fe1 C10 C9 . . . . -121.4(6) ?
    C5 Fe1 C10 C9 . . . . -26.2(5) ?
    C4 Fe1 C10 C9 . . . . 17.6(4) ?
    C1 Fe1 C10 C9 . . . . -62.9(5) ?
    C12 Fe1 C10 C9 . . . . 157.2(5) ?
    C13 Fe1 C10 C9 . . . . -159.6(5) ?
    C11 Fe1 C10 C9 . . . . 120.1(5) ?
    C3 Fe1 C10 C9 . . . . 55.3(5) ?
    C14 C10 C11 C12 . . . . -0.7(6) ?
    C9 C10 C11 C12 . . . . -170.7(6) ?
    Fe1 C10 C11 C12 . . . . -60.1(4) ?
    C14 C10 C11 Fe1 . . . . 59.4(4) ?
    C9 C10 C11 Fe1 . . . . -110.5(6) ?
    C14 Fe1 C11 C12 . . . . 80.1(4) ?
    C5 Fe1 C11 C12 . . . . 175.4(4) ?
    C4 Fe1 C11 C12 . . . . -147.1(4) ?
    C10 Fe1 C11 C12 . . . . 118.7(5) ?
    C13 Fe1 C11 C12 . . . . 36.2(4) ?
    C2 Fe1 C11 C12 . . . . -65.8(6) ?
    C3 Fe1 C11 C12 . . . . -103.5(4) ?
    C14 Fe1 C11 C10 . . . . -38.7(3) ?
    C5 Fe1 C11 C10 . . . . 56.7(5) ?
    C4 Fe1 C11 C10 . . . . 94.2(3) ?
    C12 Fe1 C11 C10 . . . . -118.7(5) ?
    C13 Fe1 C11 C10 . . . . -82.5(4) ?
    C2 Fe1 C11 C10 . . . . 175.4(5) ?
    C3 Fe1 C11 C10 . . . . 137.8(3) ?
    C10 C11 C12 C13 . . . . 0.6(7) ?
    Fe1 C11 C12 C13 . . . . -58.6(5) ?
    C10 C11 C12 Fe1 . . . . 59.2(4) ?
    C14 Fe1 C12 C11 . . . . -83.4(4) ?
    C4 Fe1 C12 C11 . . . . 55.0(6) ?
    C10 Fe1 C12 C11 . . . . -38.3(4) ?
    C1 Fe1 C12 C11 . . . . 176.2(4) ?
    C13 Fe1 C12 C11 . . . . -121.6(6) ?
    C2 Fe1 C12 C11 . . . . 136.8(4) ?
    C3 Fe1 C12 C11 . . . . 93.5(4) ?
    C14 Fe1 C12 C13 . . . . 38.2(4) ?
    C4 Fe1 C12 C13 . . . . 176.7(4) ?
    C10 Fe1 C12 C13 . . . . 83.3(4) ?
    C1 Fe1 C12 C13 . . . . -62.2(6) ?
    C11 Fe1 C12 C13 . . . . 121.6(6) ?
    C2 Fe1 C12 C13 . . . . -101.6(5) ?
    C3 Fe1 C12 C13 . . . . -144.9(4) ?
    C11 C12 C13 C14 . . . . -0.2(8) ?
    Fe1 C12 C13 C14 . . . . -58.9(4) ?
    C11 C12 C13 Fe1 . . . . 58.7(5) ?
    C14 Fe1 C13 C12 . . . . -118.6(6) ?
    C5 Fe1 C13 C12 . . . . -179.7(6) ?
    C10 Fe1 C13 C12 . . . . -79.7(5) ?
    C1 Fe1 C13 C12 . . . . 139.9(4) ?
    C11 Fe1 C13 C12 . . . . -35.7(4) ?
    C2 Fe1 C13 C12 . . . . 96.1(5) ?
    C3 Fe1 C13 C12 . . . . 59.5(6) ?
    C5 Fe1 C13 C14 . . . . -61.1(5) ?
    C10 Fe1 C13 C14 . . . . 38.9(4) ?
    C1 Fe1 C13 C14 . . . . -101.5(4) ?
    C12 Fe1 C13 C14 . . . . 118.6(6) ?
    C11 Fe1 C13 C14 . . . . 82.9(4) ?
    C2 Fe1 C13 C14 . . . . -145.3(4) ?
    C3 Fe1 C13 C14 . . . . 178.1(4) ?
    C12 C13 C14 C10 . . . . -0.2(7) ?
    Fe1 C13 C14 C10 . . . . -60.0(4) ?
    C12 C13 C14 Fe1 . . . . 59.8(4) ?
    C11 C10 C14 C13 . . . . 0.6(6) ?
    C9 C10 C14 C13 . . . . 170.3(5) ?
    Fe1 C10 C14 C13 . . . . 60.8(4) ?
    C11 C10 C14 Fe1 . . . . -60.2(4) ?
    C9 C10 C14 Fe1 . . . . 109.5(6) ?
    C5 Fe1 C14 C13 . . . . 140.5(4) ?
    C4 Fe1 C14 C13 . . . . 178.4(4) ?
    C10 Fe1 C14 C13 . . . . -118.0(5) ?
    C1 Fe1 C14 C13 . . . . 95.7(4) ?
    C12 Fe1 C14 C13 . . . . -37.6(4) ?
    C11 Fe1 C14 C13 . . . . -80.1(4) ?
    C2 Fe1 C14 C13 . . . . 59.6(6) ?
    C5 Fe1 C14 C10 . . . . -101.5(4) ?
    C4 Fe1 C14 C10 . . . . -63.6(5) ?
    C1 Fe1 C14 C10 . . . . -146.3(3) ?
    C12 Fe1 C14 C10 . . . . 80.4(4) ?
    C13 Fe1 C14 C10 . . . . 118.0(5) ?
    C11 Fe1 C14 C10 . . . . 37.9(3) ?
    C2 Fe1 C14 C10 . . . . 177.6(5) ?
data_global
_journal_date_recd_electronic     2011-05-15
_journal_date_accepted     2011-05-23
_journal_name_full     'Acta Crystallographica, Section E'
_journal_year     2011
_journal_volume     67
_journal_issue      7
_journal_page_first     m947
_journal_page_last     m947
_journal_paper_category     QM
_journal_coeditor_code     HY2432
_publ_contact_author_name     'Bingqin Yang'
_publ_contact_author_address
;
Key Laboratory of Synthetic and Natural Chemistry of the Ministry of Education
College of Chemistry and Materials Science
Northwest University of Xi'an
Taibai Bei Avenue 229
Xi'an 710069, Shaanxi
People's Republic of China
;
_publ_contact_author_email     yangbq@nwu.edu.cn
_publ_contact_author_fax     '+86 02988302217'
_publ_contact_author_phone     '+86 02988302217'
_publ_section_title
;
4-Methyl-2,7-dioxo-3,6-dioxa-1(1,1')-ferrocenacycloheptaphane
;
loop_
    _publ_author_name
    _publ_author_footnote
    _publ_author_address
    'Leng, Xin' .
;
Key Laboratory of Synthetic and Natural Chemistry of the Ministry of Education
College of Chemistry and Materials Science
Northwest University of Xi'an
Taibai Bei Avenue 229
Xi'an 710069, Shaanxi
People's Republic of China
;
    'Yang, Bingqin' .
;
Key Laboratory of Synthetic and Natural Chemistry of the Ministry of Education
College of Chemistry and Materials Science
Northwest University of Xi'an
Taibai Bei Avenue 229
Xi'an 710069, Shaanxi
People's Republic of China
;
    'Zhang, Pengfei' .
;
Key Laboratory of Synthetic and Natural Chemistry of the Ministry of Education
College of Chemistry and Materials Science
Northwest University of Xi'an
Taibai Bei Avenue 229
Xi'an 710069, Shaanxi
People's Republic of China
;
    'Fang, Xianwen' .
;
Key Laboratory of Synthetic and Natural Chemistry of the Ministry of Education
College of Chemistry and Materials Science
Northwest University of Xi'an
Taibai Bei Avenue 229
Xi'an 710069, Shaanxi
People's Republic of China
;
