# Supplementary material for: 4-Methyl-2,7-dioxo-3,6-dioxa-1(1,1′)-ferrocenacyclo­hepta­phane
Source: Acta Crystallogr Sect E Struct Rep Online. 2011 Jun 18;67(Pt 7):m947. doi: 10.1107/S1600536811019398 (PMC3151989; doi:10.1107/S1600536811019398)
Supplement: Supplementary file 2 [file e-67-0m947-Isup2.hkl]

# 
# h,k,l, Fc-squared, Fo-squared, sigma(Fo-squared) and status flag 
# 
data_I
_shelx_title ' xb4239_0m in Cc' 
_shelx_refln_list_code          4 
_shelx_F_calc_maximum      264.66 
_exptl_crystal_F_000       648.00 
_reflns_d_resolution_high  0.8378 
 
loop_ 
 _symmetry_equiv_pos_as_xyz 
 'x, y, z' 
 'x, -y, z+1/2' 
 'x+1/2, y+1/2, z' 
 'x+1/2, -y+1/2, z+1/2' 
 
_cell_length_a     7.1665 
_cell_length_b    20.1308 
_cell_length_c     9.2464 
_cell_angle_alpha  90.000 
_cell_angle_beta  103.193 
_cell_angle_gamma  90.000 
 
_shelx_F_squared_multiplier     1.000 
 
loop_ 
 _refln_index_h 
 _refln_index_k 
 _refln_index_l 
 _refln_F_squared_calc 
 _refln_F_squared_meas 
 _refln_F_squared_sigma 
 _refln_observed_status 
   0  16  -8       17.02       30.34     26.29 o 
   2  16  -8       39.60       64.04     30.34 o 
   7   1  -7      353.05      327.64     45.84 o 
   7   3  -7      189.53      237.30     40.45 o 
   7   5  -7      718.62      671.45     58.65 o 
   7   7  -7       49.96       13.48     27.64 o 
  -4   8  -7       32.81       44.49     32.36 o 
   6   8  -7       94.86      124.04     33.71 o 
  -4  10  -7       95.33       75.50     34.38 o 
   6  10  -7       38.21      -14.16     24.27 o 
  -3  11  -7       16.46       14.83     25.62 o 
   0  12  -7      254.07      308.09     40.45 o 
   2  12  -7      355.54      390.33     46.52 o 
  -3  13  -7      209.38      207.64     39.10 o 
  -1  13  -7      243.52      200.90     34.38 o 
   1  13  -7      405.02      416.62     47.19 o 
   0  14  -7       55.64       28.31     21.57 o 
   2  14  -7      296.73      353.93     45.17 o 
  -1  15  -7       25.68       20.90     20.90 o 
   1  15  -7       13.77        0.67     16.85 o 
   3  15  -7      141.42      175.28     35.73 o 
   0  16  -7      227.86      262.24     41.80 o 
   2  16  -7      119.44       84.94     28.99 o 
   4  16  -7      184.53      115.28     33.03 o 
  -1  17  -7       35.37       33.71     24.94 o 
   1  17  -7      233.69      262.92     43.82 o 
   3  17  -7       82.99      120.00     33.71 o 
   0  18  -7       18.75       26.97     23.60 o 
   2  18  -7       20.18       18.88     23.60 o 
   6   0  -6      541.44      527.18     45.84 o 
   7   1  -6      148.68      109.21     32.36 o 
   6   2  -6      110.75       84.27     26.97 o 
   8   2  -6       36.87       84.27     36.40 o 
  -5   3  -6       60.72      106.52     34.38 o 
   5   3  -6      543.00      562.24     45.17 o 
   7   3  -6      568.38      647.86     57.98 o 
  -4   4  -6      147.23      191.46     38.43 o 
   6   4  -6      470.53      535.27     49.89 o 
  -5   5  -6      117.94      134.83     37.75 o 
  -3   5  -6      844.86      819.09     63.37 o 
   5   5  -6       15.83       11.46     16.18 o 
   7   5  -6       25.02       59.33     29.66 o 
  -4   6  -6       43.98       47.86     25.62 o 
   6   6  -6      157.28      152.36     31.68 o 
  -5   7  -6      132.56       95.05     34.38 o 
  -3   7  -6      903.75      910.77     64.72 o 
   5   7  -6      414.67      444.26     43.15 o 
   7   7  -6      948.62     1069.20     76.18 o 
  -4   8  -6       83.84       96.40     31.01 o 
  -2   8  -6     1103.94     1128.52     70.11 o 
   6   8  -6      227.37      297.97     41.12 o 
  -5   9  -6       14.79       33.71     28.99 o 
  -3   9  -6      121.04       67.41     26.97 o 
  -1   9  -6       53.00       41.12     18.20 o 
   1   9  -6      588.82      628.98     49.21 o 
   5   9  -6       62.03       51.91     21.57 o 
   7   9  -6       18.62       50.56     28.99 o 
  -4  10  -6      105.94       60.00     29.66 o 
  -2  10  -6     1429.62     1432.16     58.31 o 
   0  10  -6     1534.05     1578.86     82.25 o 
   2  10  -6      305.81      364.71     40.45 o 
   6  10  -6      141.38       74.16     29.66 o 
  -3  11  -6      250.01      279.77     41.12 o 
  -1  11  -6     1231.86     1206.73     73.48 o 
   1  11  -6     1005.52     1152.12     70.79 o 
   3  11  -6      172.78      196.18     33.03 o 
   5  11  -6      564.59      545.39     49.21 o 
  -4  12  -6       39.66       26.97     26.97 o 
  -2  12  -6      248.28      231.37     24.04 o 
   0  12  -6      459.71      416.62     43.15 o 
   2  12  -6      392.70      424.04     43.82 o 
   4  12  -6      634.92      653.92     57.98 o 
   6  12  -6       92.28       84.27     32.36 o 
  -3  13  -6        0.06       -6.07     20.90 o 
  -1  13  -6      199.32      174.60     30.34 o 
   1  13  -6      194.36      218.42     33.71 o 
   3  13  -6      256.13      205.62     35.73 o 
   5  13  -6       78.01       61.35     28.31 o 
  -2  14  -6      337.89      282.47     37.75 o 
   0  14  -6      427.34      449.66     44.49 o 
   2  14  -6      312.31      338.42     42.47 o 
   4  14  -6      548.07      539.99     53.93 o 
   6  14  -6      128.57      127.41     35.73 o 
  -1  15  -6      224.58      249.43     37.08 o 
   1  15  -6      949.64     1031.45     69.44 o 
   3  15  -6       55.56       66.07     26.29 o 
   5  15  -6      297.83      295.62     32.65 o 
  -2  16  -6       19.30       22.92     21.57 o 
   0  16  -6       15.64       -2.02     17.53 o 
   2  16  -6       83.91       95.73     28.31 o 
   4  16  -6      140.03      125.39     33.71 o 
  -1  17  -6       15.10       22.92     20.90 o 
   1  17  -6      133.00      122.70     31.68 o 
   3  17  -6      296.30      341.79     45.84 o 
  -2  18  -6      199.35      187.41     39.10 o 
   0  18  -6      307.74      274.38     43.15 o 
   2  18  -6      182.51      152.36     35.73 o 
   4  18  -6      100.08       99.10     33.71 o 
  -1  19  -6       58.07       97.75     33.03 o 
   1  19  -6      130.64      118.65     34.38 o 
   3  19  -6        5.46        4.04     23.60 o 
  -5   1  -5       91.19       96.77     24.52 o 
   5   1  -5      349.33      354.45     24.38 o 
   7   1  -5      169.56      162.47     31.68 o 
  -6   2  -5      437.98      405.84     54.61 o 
  -4   2  -5      325.15      357.30     44.49 o 
   4   2  -5     1139.39     1038.19     57.30 o 
   6   2  -5       36.12       61.65     16.85 o 
   8   2  -5      454.72      495.50     52.58 o 
  -5   3  -5      212.59      173.93     37.75 o 
  -3   3  -5      191.91      217.08     33.71 o 
   5   3  -5      337.05      307.77     38.09 o 
   7   3  -5      326.22      398.42     45.84 o 
  -6   4  -5       35.01       33.03     31.01 o 
  -4   4  -5      173.55      209.66     33.71 o 
  -2   4  -5      623.98      654.60     48.54 o 
   4   4  -5      222.43      199.55     26.97 o 
   6   4  -5      492.28      440.89     44.49 o 
   8   4  -5       90.64       54.61     29.66 o 
  -5   5  -5       79.83      103.82     28.99 o 
  -3   5  -5      927.71      981.56     63.37 o 
   5   5  -5      102.35      105.17     24.94 o 
   7   5  -5      274.35      329.66     43.15 o 
  -6   6  -5      275.88      244.04     45.84 o 
  -4   6  -5       37.25       28.31     22.92 o 
  -2   6  -5     1611.01     1709.64     84.94 o 
   4   6  -5      622.67      562.24     43.15 o 
   6   6  -5      143.39      121.35     28.31 o 
   8   6  -5      556.71      577.75     56.63 o 
  -5   7  -5       62.43       86.97     31.01 o 
  -3   7  -5       18.34        9.44     18.88 o 
  -1   7  -5      644.62      685.20     31.90 o 
   1   7  -5     1490.32     1599.75     78.20 o 
   5   7  -5      143.47       73.48     22.92 o 
   7   7  -5       69.47       71.46     26.97 o 
  -6   8  -5       73.15      124.72     39.10 o 
  -4   8  -5      146.19       84.94     28.99 o 
  -2   8  -5      113.98      115.36     15.87 o 
   0   8  -5      867.95      963.36     55.28 o 
   2   8  -5      590.56      546.06     43.82 o 
   4   8  -5      654.87      652.58     47.86 o 
   6   8  -5      145.85      127.41     31.01 o 
  -5   9  -5      234.61      335.73     47.86 o 
  -3   9  -5      485.31      479.99     45.17 o 
  -1   9  -5     1688.81     1676.06     56.01 o 
   1   9  -5     2307.85     2329.86    107.86 o 
   3   9  -5     1062.56     1039.54     66.74 o 
   5   9  -5      163.50      140.22     29.66 o 
   7   9  -5      235.04      255.50     41.80 o 
  -4  10  -5       74.56       85.62     29.66 o 
  -2  10  -5      551.42      548.66     30.13 o 
   0  10  -5      374.32      377.52     35.73 o 
   2  10  -5      490.45      506.96     43.82 o 
   4  10  -5      718.83      731.73     38.32 o 
   6  10  -5      220.57      231.91     37.08 o 
  -5  11  -5        2.88        7.42     25.62 o 
  -3  11  -5       64.72       49.89     22.25 o 
  -1  11  -5       30.87       33.87     12.09 o 
   1  11  -5      298.26      312.13     35.73 o 
   3  11  -5       43.78       53.26     21.57 o 
   5  11  -5       19.57       15.51     20.90 o 
   7  11  -5        8.02      -35.39     23.60 o 
  -4  12  -5      301.65      261.57     41.12 o 
  -2  12  -5      140.57      152.45     22.58 o 
   0  12  -5      599.70      688.31     51.91 o 
   2  12  -5      111.20      126.07     26.29 o 
   4  12  -5      684.10      669.21     47.53 o 
   6  12  -5      161.74      206.29     37.75 o 
  -5  13  -5      161.97      163.82     39.10 o 
  -3  13  -5      625.08      690.33     55.28 o 
  -1  13  -5      716.03      732.80     52.58 o 
   1  13  -5     1889.01     1764.25     93.71 o 
   3  13  -5      971.00     1047.63     70.11 o 
   5  13  -5      402.52      471.88     49.89 o 
  -4  14  -5      141.82      155.73     36.40 o 
  -2  14  -5       71.87       62.09     15.64 o 
   0  14  -5       64.65       58.65     21.57 o 
   2  14  -5      194.44      257.52     36.40 o 
   4  14  -5      465.19      488.36     33.59 o 
   6  14  -5      234.13       72.13     32.36 o 
  -3  15  -5       77.84       59.33     26.97 o 
  -1  15  -5       17.99        5.39     16.18 o 
   1  15  -5       70.27       59.33     20.90 o 
   3  15  -5      234.91      153.71     33.03 o 
   5  15  -5       63.66       31.65     17.36 o 
  -4  16  -5      200.17      190.11     37.08 o 
  -2  16  -5      152.26      145.62     31.01 o 
   0  16  -5      967.94     1048.30     70.11 o 
   2  16  -5      369.48      380.89     44.49 o 
   4  16  -5      325.37      305.13     66.40 o 
  -1  17  -5      110.21      121.35     29.66 o 
   1  17  -5      575.84      587.18     53.93 o 
   3  17  -5      265.07      277.75     42.47 o 
   5  17  -5      292.71      280.96     32.70 o 
  -2  18  -5       10.73        8.09     19.55 o 
   0  18  -5        8.80        4.72     17.53 o 
   2  18  -5       13.16       11.46     16.85 o 
   4  18  -5       63.85       69.44     28.31 o 
  -1  19  -5       49.31       78.20     28.99 o 
   1  19  -5       79.14       62.02     26.29 o 
   3  19  -5       99.52       86.97     28.31 o 
   0  20  -5      431.82      400.44     50.56 o 
   2  20  -5      208.25      177.98     37.08 o 
   1  21  -5       40.76       28.99     24.27 o 
  -6   0  -4      824.77      843.36     68.76 o 
  -4   0  -4     1078.00     1142.68     70.79 o 
   4   0  -4    10710.94    11598.72    351.91 o 
   6   0  -4      430.52      419.32     38.43 o 
  -7   1  -4      111.67      117.52     28.12 o 
  -5   1  -4       33.64       41.34     17.83 o 
  -3   1  -4     2949.66     3048.74     98.09 o 
   3   1  -4     1978.96     2021.29     55.29 o 
   5   1  -4     1099.57     1037.05     39.09 o 
   7   1  -4      292.80      279.84     25.69 o 
  -6   2  -4        5.19       -1.66     18.43 o 
  -4   2  -4       59.66       95.23     19.53 o 
  -2   2  -4      530.50      605.39     41.12 o 
   4   2  -4      627.81      636.01     28.08 o 
   6   2  -4      174.04      154.80     18.31 o 
   8   2  -4       33.63      -10.79     22.25 o 
  -5   3  -4      193.75      123.77     27.98 o 
  -3   3  -4      826.15      833.25     54.61 o 
   3   3  -4     6356.87     6597.89    213.03 o 
   5   3  -4     1455.51     1453.91     48.08 o 
   7   3  -4      460.46      511.68     46.52 o 
  -6   4  -4      724.39      813.70     67.41 o 
  -4   4  -4      719.73      715.27     55.28 o 
  -2   4  -4     2321.05     2286.04     97.08 o 
   4   4  -4     3658.81     3755.05     92.72 o 
   6   4  -4      152.62      150.34     28.99 o 
   8   4  -4      321.80      279.77     43.82 o 
  -5   5  -4        3.62       25.62     23.60 o 
  -3   5  -4     1552.45     1499.98     79.55 o 
  -1   5  -4      726.07      756.25     29.77 o 
   1   5  -4      375.43      417.30     31.01 o 
   3   5  -4     1795.30     1791.21     76.85 o 
   5   5  -4      409.65      408.53     35.73 o 
   7   5  -4      140.73      151.68     31.01 o 
  -6   6  -4      100.99       72.13     32.36 o 
  -4   6  -4        9.12       26.29     22.25 o 
  -2   6  -4      257.34      252.49     18.14 o 
   0   6  -4     2464.35     2847.60    112.58 o 
   2   6  -4     1114.72     1065.83     57.30 o 
   4   6  -4      327.69      271.01     29.66 o 
   6   6  -4      143.38      163.14     28.99 o 
   8   6  -4      172.42      126.07     35.06 o 
  -5   7  -4      209.17      215.05     38.43 o 
  -3   7  -4      169.38      182.02     30.34 o 
  -1   7  -4     1618.43     1486.71     49.34 o 
   1   7  -4     8953.39     9452.24    312.13 o 
   3   7  -4     5424.59     5625.64    138.69 o 
   5   7  -4      455.70      433.48     39.10 o 
   7   7  -4      624.32      672.80     54.61 o 
  -6   8  -4      439.99      436.85     53.93 o 
  -4   8  -4      281.28      273.70     37.08 o 
  -2   8  -4     1574.18     1636.77     54.07 o 
   0   8  -4     4723.77     5276.95    129.12 o 
   2   8  -4     2369.81     2398.62    107.19 o 
   4   8  -4      781.11      764.51     36.19 o 
   6   8  -4      133.62      159.77     30.34 o 
  -5   9  -4       74.06       40.45     26.29 o 
  -3   9  -4      182.87      174.60     28.31 o 
  -1   9  -4      885.61      895.59     35.27 o 
   1   9  -4      399.16      446.96     36.40 o 
   3   9  -4      486.51      549.97     29.72 o 
   5   9  -4       79.23       64.04     20.22 o 
   7   9  -4       11.32        2.02     23.60 o 
  -6  10  -4      136.88      140.90     37.75 o 
  -4  10  -4      104.24      134.16     27.64 o 
  -2  10  -4      994.37      985.68     40.74 o 
   0  10  -4     1768.26     1823.57     85.62 o 
   2  10  -4     1678.13     1731.21     85.62 o 
   4  10  -4      533.14      555.39     31.84 o 
   6  10  -4      253.14      274.38     37.08 o 
  -5  11  -4      306.37      376.17     47.19 o 
  -3  11  -4      225.12      221.79     31.68 o 
  -1  11  -4      412.39      467.14     26.21 o 
   1  11  -4     4377.39     4450.05    169.89 o 
   3  11  -4     1885.98     2000.95     65.60 o 
   5  11  -4      908.56      949.13     44.96 o 
   7  11  -4      315.89      382.92     49.21 o 
  -4  12  -4      207.45      218.42     35.06 o 
  -2  12  -4      500.84      503.97     28.81 o 
   0  12  -4      864.30      789.43     53.93 o 
   2  12  -4       84.68      103.82     22.25 o 
   4  12  -4      105.78       85.68     27.98 o 
   6  12  -4       69.67       65.39     27.64 o 
  -5  13  -4      117.56      107.19     31.68 o 
  -3  13  -4       18.48       20.90     19.55 o 
  -1  13  -4      202.08      238.69     37.75 o 
   1  13  -4      598.55      628.31     48.54 o 
   3  13  -4       77.45       73.77     15.64 o 
   5  13  -4       78.27       83.92     19.30 o 
   7  13  -4       12.18        3.37     22.92 o 
  -4  14  -4      336.00      339.10     43.82 o 
  -2  14  -4      356.62      420.63     78.20 o 
   0  14  -4      503.22      499.54     44.49 o 
   2  14  -4      560.71      647.86     51.91 o 
   4  14  -4      674.81      708.35     39.49 o 
   6  14  -4      225.31      312.13     46.52 o 
  -5  15  -4      111.98       29.66     28.31 o 
  -3  15  -4      136.69      138.20     28.31 o 
  -1  15  -4        9.91      -14.83     12.13 o 
   1  15  -4     1785.27     1690.09     91.01 o 
   3  15  -4      415.92      389.18     28.29 o 
   5  15  -4      732.14      799.76     44.52 o 
  -4  16  -4       68.03       71.46     24.94 o 
  -2  16  -4      212.32      256.85     36.40 o 
   0  16  -4      714.87      693.70     55.28 o 
   2  16  -4       14.79      -16.85     12.13 o 
   4  16  -4       13.94       28.97     24.61 o 
   6  16  -4        5.63        4.72     24.94 o 
  -1  17  -4      188.85      188.76     33.03 o 
   1  17  -4      588.08      627.63     53.93 o 
   3  17  -4       98.35       86.69     18.10 o 
   5  17  -4       43.81       19.06     18.10 o 
  -2  18  -4       48.28       35.06     22.25 o 
   0  18  -4      352.46      354.60     43.15 o 
   2  18  -4      513.46      584.49     53.26 o 
   4  18  -4      526.35      552.60     38.47 o 
  -1  19  -4      174.21      180.00     33.71 o 
   1  19  -4      487.47      439.54     49.21 o 
   3  19  -4       58.75       28.99     22.92 o 
  -2  20  -4        9.41       37.08     22.92 o 
   0  20  -4        7.48       -4.04     17.53 o 
   2  20  -4       20.71       36.40     20.22 o 
   4  20  -4        1.15        5.99     15.71 o 
  -1  21  -4      109.92      128.09     32.36 o 
   1  21  -4      119.26      135.50     34.38 o 
   3  21  -4       55.40       47.19     27.64 o 
   0  22  -4      137.49      166.51     37.08 o 
   2  22  -4      172.78      140.90     33.71 o 
  -7   1  -3      254.64      266.99     33.07 o 
  -5   1  -3      705.92      660.65     52.25 o 
  -3   1  -3     2189.82     2041.50     78.54 o 
  -1   1  -3     3275.72     3279.73    123.37 o 
   3   1  -3     4385.88     4691.60    106.53 o 
   5   1  -3     2399.30     2401.49     65.53 o 
   7   1  -3      620.85      632.89     35.51 o 
  -6   2  -3      913.52      967.62     49.29 o 
  -4   2  -3     2059.70     2024.14     68.64 o 
  -2   2  -3     4870.11     5180.16    184.72 o 
   2   2  -3     5595.08     5465.32    170.56 o 
   4   2  -3    14292.79    14737.66    307.93 o 
   6   2  -3      396.77      403.04     25.95 o 
   8   2  -3      293.36      287.19     41.80 o 
  -7   3  -3      214.07      233.92     32.17 o 
  -5   3  -3      906.31      874.06     44.57 o 
  -3   3  -3      221.21      224.21     20.00 o 
  -1   3  -3      780.78      733.02     27.06 o 
   3   3  -3     2396.99     2362.02     74.83 o 
   5   3  -3      457.24      425.02     23.30 o 
   7   3  -3      337.14      374.15     42.47 o 
  -6   4  -3       55.75       39.80     20.63 o 
  -4   4  -3      136.89      134.74     19.53 o 
  -2   4  -3     2632.25     2823.24     72.64 o 
   0   4  -3     5014.75     5552.29    182.02 o 
   2   4  -3     1311.95     1420.70     43.04 o 
   4   4  -3     2691.33     2778.84    105.17 o 
   6   4  -3      494.73      488.76     40.45 o 
   8   4  -3       72.55       21.57     27.64 o 
  -7   5  -3      503.31      530.65     43.85 o 
  -5   5  -3     1612.02     1700.76     65.26 o 
  -3   5  -3     2652.69     2560.97     69.78 o 
  -1   5  -3     1280.96     1330.00     43.37 o 
   1   5  -3     2671.39     2735.02    103.14 o 
   3   5  -3     5470.48     5492.40    102.77 o 
   5   5  -3     1496.46     1447.40     70.79 o 
   7   5  -3      756.51      779.32     57.30 o 
  -6   6  -3      715.95      811.67     64.04 o 
  -4   6  -3      780.94      767.86     52.58 o 
  -2   6  -3     2654.59     2634.61     70.17 o 
   0   6  -3     5316.44     5416.70    123.44 o 
   2   6  -3     7949.53     8305.48    185.60 o 
   4   6  -3     3485.30     3497.09     85.13 o 
   6   6  -3      193.41      184.04     30.34 o 
   8   6  -3      163.30      175.28     35.73 o 
  -7   7  -3       93.74       77.53     35.73 o 
  -5   7  -3      300.28      257.52     36.40 o 
  -3   7  -3      241.19      233.94     17.31 o 
  -1   7  -3       84.76       79.71     10.24 o 
   1   7  -3      216.96      222.47     22.92 o 
   3   7  -3      704.58      779.28     75.84 o 
   5   7  -3      134.15      140.22     24.94 o 
   7   7  -3      143.53      175.28     34.38 o 
  -6   8  -3      341.14      393.70     47.86 o 
  -4   8  -3      459.33      438.20     41.12 o 
  -2   8  -3      663.89      735.89     29.29 o 
   0   8  -3     1083.54     1077.29     53.93 o 
   2   8  -3      695.31      707.42     29.51 o 
   4   8  -3      928.02      845.39     36.46 o 
   6   8  -3      602.55      681.56     51.24 o 
   8   8  -3      107.20      119.32     35.06 o 
  -5   9  -3      980.11      946.50     66.74 o 
  -3   9  -3     2710.16     2770.62     79.02 o 
  -1   9  -3      987.34      893.34     47.53 o 
   1   9  -3     1946.92     1944.24     83.59 o 
   3   9  -3     2005.99     2019.84     61.98 o 
   5   9  -3      637.75      623.67     33.58 o 
   7   9  -3      579.94      548.08     51.91 o 
  -6  10  -3      122.43      143.59     35.06 o 
  -4  10  -3      136.22      151.68     29.66 o 
  -2  10  -3     1041.79     1050.21     39.09 o 
   0  10  -3     1667.08     1701.23     94.38 o 
   2  10  -3     2395.58     2536.47     71.00 o 
   4  10  -3     1486.19     1491.43     53.29 o 
   6  10  -3      388.14      477.30     44.49 o 
  -5  11  -3       35.19       24.94     20.90 o 
  -3  11  -3       91.65      108.76     15.87 o 
  -1  11  -3      216.24      240.24     26.29 o 
   1  11  -3       72.81       60.67     16.18 o 
   3  11  -3      303.63      307.67     23.03 o 
   5  11  -3       38.10       33.70     14.28 o 
   7  11  -3        8.80       53.26     25.62 o 
  -6  12  -3      128.89      116.63     34.38 o 
  -4  12  -3      623.95      587.86     50.56 o 
  -2  12  -3      875.06      963.66     39.31 o 
   0  12  -3     2431.39     2534.10     78.20 o 
   2  12  -3      723.14      683.79     32.34 o 
   4  12  -3      639.33      565.69     32.59 o 
   6  12  -3      627.48      681.56     54.61 o 
  -5  13  -3      359.24      444.94     49.89 o 
  -3  13  -3     2687.12     2902.66     88.42 o 
  -1  13  -3      337.00      363.86     23.65 o 
   1  13  -3      654.73      746.96     49.89 o 
   3  13  -3      671.24      729.25     35.87 o 
   5  13  -3     1406.87     1572.12     60.67 o 
   7  13  -3      327.34      360.67     49.21 o 
  -4  14  -3       27.62       35.06     22.25 o 
  -2  14  -3      555.64      595.27     43.82 o 
   0  14  -3     1179.98     1328.07     74.16 o 
   2  14  -3      280.39      293.34     23.30 o 
   4  14  -3      455.15      405.06     29.54 o 
   6  14  -3      114.85      105.17     31.01 o 
  -5  15  -3       13.60        4.04     23.60 o 
  -3  15  -3      129.30      122.36     19.05 o 
  -1  15  -3      641.32      517.07     46.52 o 
   1  15  -3      689.24      767.18     56.63 o 
   3  15  -3      332.01      274.54     62.02 o 
   5  15  -3       99.29       99.29     19.53 o 
  -4  16  -3      571.63      554.82     53.93 o 
  -2  16  -3      290.58      295.95     39.10 o 
   0  16  -3      994.36     1130.55     72.81 o 
   2  16  -3      357.03      383.82     26.58 o 
   4  16  -3      832.46      905.81     44.82 o 
   6  16  -3      325.16      308.09     47.19 o 
  -3  17  -3      618.72      663.45     57.98 o 
  -1  17  -3      144.06      199.55     33.71 o 
   1  17  -3      347.45      341.12     41.12 o 
   3  17  -3      130.85      184.11     22.55 o 
   5  17  -3      342.60      385.81     45.84 o 
  -4  18  -3        2.67      -11.46     22.25 o 
  -2  18  -3       74.83       88.31     28.31 o 
   0  18  -3       82.95      146.29     31.68 o 
   2  18  -3       54.92       49.21     18.88 o 
   4  18  -3       42.78       19.63     17.14 o 
  -3  19  -3      112.79      110.56     33.03 o 
  -1  19  -3      207.47      242.02     39.10 o 
   1  19  -3      668.09      764.48     62.02 o 
   3  19  -3      360.42      403.34     74.49 o 
   5  19  -3       94.16       91.75     22.64 o 
  -2  20  -3       71.32       41.12     22.92 o 
   0  20  -3      283.15      316.85     45.17 o 
   2  20  -3      176.08      169.89     33.71 o 
   4  20  -3      193.38      177.60     26.90 o 
  -1  21  -3       68.70       68.76     26.97 o 
   1  21  -3      100.16       62.02     25.62 o 
   3  21  -3       80.22       78.20     28.31 o 
   0  22  -3        5.21       20.22     23.60 o 
   2  22  -3       32.07       33.03     19.55 o 
   1  23  -3      114.24      134.16     35.73 o 
  -6   0  -2      938.69      921.56     64.72 o 
  -4   0  -2     5067.06     5049.37    183.37 o 
  -2   0  -2     7047.66     6880.36    228.54 o 
   2   0  -2    29212.86    30803.19    869.65 o 
   4   0  -2     8672.30     8970.22    264.27 o 
   6   0  -2     2188.30     2295.47     94.38 o 
   8   0  -2      692.87      779.32     62.02 o 
  -7   1  -2      149.02      171.92     28.12 o 
  -5   1  -2      116.71      140.08     25.62 o 
  -3   1  -2     4709.31     4488.97    116.07 o 
  -1   1  -2     7925.69     8289.33    260.90 o 
   3   1  -2     1859.18     1988.77     60.34 o 
   5   1  -2      308.30      305.49     19.78 o 
   7   1  -2      271.63      234.99     31.68 o 
  -6   2  -2       62.45       53.64     18.82 o 
  -4   2  -2      190.25      220.71     28.31 o 
  -2   2  -2     2476.24     2387.43     64.83 o 
   0   2  -2     2210.30     2510.53     84.94 o 
   2   2  -2     1604.89     1556.65     39.70 o 
   4   2  -2      891.02      901.04     31.84 o 
   6   2  -2       32.56       31.01     11.92 o 
   8   2  -2        3.25       -5.39     24.94 o 
  -7   3  -2      347.97      406.52     46.85 o 
  -5   3  -2      854.24      863.39     41.69 o 
  -3   3  -2     9311.85     8997.63    168.25 o 
  -1   3  -2     5974.61     6239.23    139.13 o 
   1   3  -2     1323.18     1353.67     42.47 o 
   3   3  -2     1037.38      876.86     84.61 o 
   5   3  -2      722.27      699.50     29.37 o 
   7   3  -2      579.24      640.44     50.56 o 
  -6   4  -2      882.15      866.67     44.81 o 
  -4   4  -2     1239.79     1272.83     58.99 o 
  -2   4  -2      806.20      696.57     25.95 o 
   0   4  -2    13131.17    14294.64    306.26 o 
   2   4  -2      748.81      751.13     19.40 o 
   4   4  -2     7239.70     7223.42    158.63 o 
   6   4  -2     1548.21     1612.55     70.11 o 
   8   4  -2      349.37      479.32     52.58 o 
  -7   5  -2       82.81       63.71     22.40 o 
  -5   5  -2      116.37      118.34     20.50 o 
  -3   5  -2     2606.06     2528.06     93.03 o 
  -1   5  -2     1375.33     1499.62     42.66 o 
   1   5  -2     1081.53     1154.87     35.67 o 
   3   5  -2     1650.63     1685.21     38.24 o 
   5   5  -2      142.29      135.37     14.41 o 
   7   5  -2      148.42      142.25     29.66 o 
  -6   6  -2      383.72      392.88     33.58 o 
  -4   6  -2      553.86      374.15     37.08 o 
  -2   6  -2      598.64      547.02     79.21 o 
   0   6  -2      313.73      349.88     25.62 o 
   2   6  -2     1105.30     1046.21     34.23 o 
   4   6  -2      380.44      362.13     15.68 o 
   6   6  -2      103.54       80.22     22.25 o 
   8   6  -2       22.42      -23.60     22.25 o 
  -7   7  -2      256.29      242.02     45.17 o 
  -5   7  -2      937.81      964.03     64.72 o 
  -3   7  -2     3878.04     4012.71     98.67 o 
  -1   7  -2     1147.20     1015.59     34.06 o 
   1   7  -2     4893.10     5034.33    116.77 o 
   3   7  -2     7030.97     6926.72    186.40 o 
   5   7  -2      598.60      553.48     41.80 o 
   7   7  -2      693.08      729.43     56.63 o 
  -6   8  -2      762.41      835.94     66.07 o 
  -4   8  -2      461.52      461.79     40.45 o 
  -2   8  -2      733.71      726.01     30.46 o 
   0   8  -2      934.18      816.53     36.07 o 
   2   8  -2     1861.99     1828.77     52.68 o 
   4   8  -2     1772.19     1728.33     54.81 o 
   6   8  -2      809.57      852.12     57.98 o 
   8   8  -2      124.59      141.57     37.75 o 
  -7   9  -2       12.32        2.02     28.99 o 
  -5   9  -2       48.43       55.28     23.60 o 
  -3   9  -2      671.18      685.21     31.01 o 
  -1   9  -2      462.61      460.22     21.11 o 
   1   9  -2     1071.72     1130.55     49.89 o 
   3   9  -2      993.14     1049.89     38.74 o 
   5   9  -2       30.40       36.44     11.80 o 
   7   9  -2        5.59      -12.81     18.88 o 
  -6  10  -2      274.00      351.23     47.86 o 
  -4  10  -2      628.08      610.78     48.54 o 
  -2  10  -2      616.20      585.27     26.69 o 
   0  10  -2      312.19      319.13     17.98 o 
   2  10  -2     2596.63     2569.03     71.88 o 
   4  10  -2      363.00      346.26     24.07 o 
   6  10  -2      180.86      187.41     31.68 o 
  -5  11  -2      611.51      639.09     54.61 o 
  -3  11  -2     3240.84     3169.64     86.97 o 
  -1  11  -2     1357.31     1242.69     42.02 o 
   1  11  -2     3296.81     3352.62     87.72 o 
   3  11  -2     1730.85     1657.73     54.19 o 
   5  11  -2      611.46      626.64     34.28 o 
   7  11  -2      616.17      599.99     55.95 o 
  -6  12  -2      246.73      220.45     40.45 o 
  -4  12  -2      415.97      440.22     43.82 o 
  -2  12  -2      130.96      129.31     14.75 o 
   0  12  -2      332.54      315.26     17.65 o 
   2  12  -2      439.76      406.84     23.81 o 
   4  12  -2      298.21      272.38     23.12 o 
   6  12  -2      168.83      153.03     32.36 o 
  -5  13  -2       61.85       69.44     24.94 o 
  -3  13  -2      103.09      101.59     18.54 o 
  -1  13  -2      191.27      228.65     30.00 o 
   1  13  -2      241.34      246.29     18.43 o 
   3  13  -2      184.88      201.50     24.61 o 
   5  13  -2       58.09       52.61     14.49 o 
   7  13  -2       30.45       23.60     29.66 o 
  -6  14  -2       40.04       64.72     32.36 o 
  -4  14  -2      716.75      660.67     53.26 o 
  -2  14  -2     1195.40     1211.72     45.85 o 
   0  14  -2      790.13      735.50     49.89 o 
   2  14  -2      647.24      645.22     36.07 o 
   4  14  -2      402.45      433.90     29.72 o 
   6  14  -2      307.76      298.65     41.80 o 
  -5  15  -2      310.52      302.69     42.47 o 
  -3  15  -2     1503.76     1489.92     55.77 o 
  -1  15  -2      796.84      756.39     53.26 o 
   1  15  -2     1276.89     1350.41     49.20 o 
   3  15  -2      227.22      279.17     23.78 o 
   5  15  -2      454.06      528.41     35.27 o 
  -4  16  -2       55.17       54.61     23.60 o 
  -2  16  -2      105.94       98.12     16.18 o 
   0  16  -2      223.18      196.18     30.34 o 
   2  16  -2      239.44      251.73     24.94 o 
   4  16  -2      338.19      352.73     29.17 o 
   6  16  -2        9.24       14.83     26.29 o 
  -5  17  -2       65.64       43.15     26.97 o 
  -3  17  -2       28.36       31.54     14.01 o 
  -1  17  -2      366.60      362.02     39.77 o 
   1  17  -2      366.76      343.82     40.45 o 
   3  17  -2       10.78       13.38     12.15 o 
   5  17  -2       72.99       53.26     23.60 o 
  -4  18  -2      487.60      528.53     50.56 o 
  -2  18  -2      501.65      536.62     47.86 o 
   0  18  -2      376.68      417.30     43.82 o 
   2  18  -2      241.84      249.87     24.27 o 
   4  18  -2      483.61      536.58     36.22 o 
  -3  19  -2       85.56       29.66     22.25 o 
  -1  19  -2      131.28      146.96     30.34 o 
   1  19  -2      725.89      751.00     59.33 o 
   3  19  -2      233.30      255.60     27.38 o 
   5  19  -2       75.83       70.79     28.99 o 
  -2  20  -2       11.47      -23.26     15.51 o 
   0  20  -2      155.37      142.92     32.36 o 
   2  20  -2        3.86       14.16     17.53 o 
   4  20  -2      117.31      118.72     24.46 o 
  -3  21  -2       31.20       51.91     28.99 o 
  -1  21  -2       41.48       24.94     20.90 o 
   1  21  -2       70.40       43.82     21.57 o 
   3  21  -2       69.39       49.89     25.62 o 
  -2  22  -2      172.89      209.66     39.77 o 
   0  22  -2      183.92      158.42     36.40 o 
  -1  23  -2       51.57       36.40     26.97 o 
   1  23  -2       38.99       52.58     26.29 o 
  -7   1  -1      105.48      130.42     23.82 o 
  -5   1  -1      323.83      314.49     36.07 o 
  -3   1  -1      341.11      284.50     17.87 o 
  -1   1  -1     6781.15     6499.74    119.80 o 
   1   1  -1     8093.56     8529.33    245.39 o 
   3   1  -1     1885.77     1808.48     47.66 o 
   5   1  -1     2279.89     2257.50     70.45 o 
   7   1  -1      597.04      574.35     43.48 o 
  -8   2  -1       74.05       79.21     26.22 o 
  -6   2  -1      226.54      242.10     25.98 o 
  -4   2  -1     4749.38     4547.88    116.78 o 
  -2   2  -1     6638.56     6214.85    125.24 o 
   0   2  -1    24831.06    27022.56    833.25 o 
   2   2  -1     9914.79     9400.29    440.63 o 
   4   2  -1     3294.97     3123.60     76.23 o 
   6   2  -1      880.07      778.61     35.67 o 
   8   2  -1      743.79      763.81     64.72 o 
  -7   3  -1      197.62      203.33     27.86 o 
  -5   3  -1      844.74      826.75     38.95 o 
  -3   3  -1      764.49      729.40     19.54 o 
  -1   3  -1     5362.24     5225.28    112.93 o 
   1   3  -1     9839.60    10112.30    211.81 o 
   3   3  -1     4061.83     3996.63     90.70 o 
   5   3  -1     1086.77      965.10     37.04 o 
   7   3  -1       93.84      109.64     37.75 o 
  -8   4  -1       50.07       55.95     34.38 o 
  -6   4  -1      166.08      154.08     40.45 o 
  -4   4  -1      604.74      649.34     30.99 o 
  -2   4  -1      367.12      353.17     17.14 o 
   0   4  -1     3601.96     3614.11    113.93 o 
   2   4  -1     3002.57     2954.70     54.46 o 
   4   4  -1     2241.62     2389.57     61.98 o 
   6   4  -1      615.05      587.97     31.00 o 
   8   4  -1       52.39       61.35     29.66 o 
  -7   5  -1      191.56      216.40     43.15 o 
  -5   5  -1      347.47      340.01     27.06 o 
  -3   5  -1     3790.78     3676.44     95.32 o 
  -1   5  -1     6471.82     6555.66    146.57 o 
   1   5  -1     3638.47     3651.56     83.70 o 
   3   5  -1     2333.25     2267.11     60.54 o 
   5   5  -1      776.38      741.98     31.86 o 
   7   5  -1      895.09      922.91     65.39 o 
  -6   6  -1      855.95      936.71     46.17 o 
  -4   6  -1     3072.90     2981.82     85.04 o 
  -2   6  -1     6326.51     6183.03    141.97 o 
   0   6  -1      655.48      726.73     35.06 o 
   2   6  -1     3558.37     3273.41     80.14 o 
   4   6  -1     2323.35     2093.23     85.62 o 
   6   6  -1      617.04      635.72     49.21 o 
   8   6  -1      184.62      180.67     40.45 o 
  -7   7  -1      102.01       96.40     32.36 o 
  -5   7  -1      342.33      348.50     26.38 o 
  -3   7  -1      633.18      671.85     27.34 o 
  -1   7  -1      685.88      704.70     24.73 o 
   1   7  -1     2279.77     2212.20     56.78 o 
   3   7  -1      827.83      822.56     34.04 o 
   5   7  -1      198.76      169.21     26.97 o 
   7   7  -1       11.98       51.24     23.60 o 
  -6   8  -1      235.25      273.70     41.80 o 
  -4   8  -1      685.61      683.59     47.86 o 
  -2   8  -1     3190.33     3173.19     81.03 o 
   0   8  -1     6111.75     5979.62    137.17 o 
   2   8  -1     1082.93     1006.73     34.16 o 
   4   8  -1      253.84      259.53     19.27 o 
   6   8  -1      417.32      375.50     41.80 o 
  -7   9  -1      280.74      248.76     46.52 o 
  -5   9  -1      126.95      211.01     31.68 o 
  -3   9  -1     3794.91     3827.41    100.50 o 
  -1   9  -1     3030.53     2807.91     71.65 o 
   1   9  -1     3800.01     3554.11     83.77 o 
   3   9  -1     3327.03     3159.61     84.23 o 
   5   9  -1      345.04      335.73     35.73 o 
   7   9  -1      968.26     1081.33     74.16 o 
  -6  10  -1      368.39      427.41     49.21 o 
  -4  10  -1     1055.36     1069.20     64.04 o 
  -2  10  -1     3834.66     3862.45     99.15 o 
   0  10  -1     1917.90     1935.45     54.02 o 
   2  10  -1      917.89      886.46     60.00 o 
   4  10  -1      252.03      218.78     36.74 o 
   6  10  -1      289.52      297.30     39.10 o 
  -7  11  -1        3.18      -19.55     26.29 o 
  -5  11  -1       14.17       20.90     19.55 o 
  -3  11  -1      573.46      537.42     27.38 o 
  -1  11  -1      607.13      620.65     26.01 o 
   1  11  -1     1229.09     1296.96     47.19 o 
   3  11  -1      147.32      164.37     24.94 o 
   5  11  -1       52.89       59.33     20.22 o 
   7  11  -1       18.98       -6.74     21.57 o 
  -6  12  -1      130.26      121.35     32.36 o 
  -4  12  -1      273.01      244.72     33.71 o 
  -2  12  -1     1079.81     1097.06     40.49 o 
   0  12  -1     3348.90     3216.13     82.16 o 
   2  12  -1     1199.51     1185.54     41.66 o 
   4  12  -1      331.22      316.58     39.10 o 
   6  12  -1      629.11      705.83     56.63 o 
  -5  13  -1        9.12        9.44     16.18 o 
  -3  13  -1     1797.09     1767.45     58.87 o 
  -1  13  -1     2339.69     2248.69     66.13 o 
   1  13  -1     1440.97     1384.78     45.59 o 
   3  13  -1      336.99      319.63     23.42 o 
   5  13  -1      203.02      195.50     31.68 o 
   7  13  -1      631.67      680.89     62.70 o 
  -6  14  -1      106.82       63.37     30.34 o 
  -4  14  -1      276.38      291.42     30.00 o 
  -2  14  -1      184.81      182.64     18.13 o 
   0  14  -1      747.20      754.37     50.56 o 
   2  14  -1       83.60       71.85     12.28 o 
   4  14  -1      138.07      141.84     19.07 o 
   6  14  -1       39.50      103.14     30.34 o 
  -5  15  -1       44.52       68.09     26.97 o 
  -3  15  -1      247.93      239.54     22.27 o 
  -1  15  -1       36.18       28.31      9.35 o 
   1  15  -1      131.10      126.09     25.28 o 
   3  15  -1      261.44      259.09     41.80 o 
   5  15  -1      153.99      192.81     33.71 o 
  -4  16  -1      235.85      228.87     27.98 o 
  -2  16  -1      440.41      432.27     27.74 o 
   0  16  -1     1600.22     1617.96     85.62 o 
   2  16  -1      110.83      143.57     17.46 o 
   4  16  -1      188.65      210.92     23.90 o 
   6  16  -1      310.56      318.20     47.19 o 
  -5  17  -1       29.98       28.31     24.27 o 
  -3  17  -1      576.24      639.69     35.71 o 
  -1  17  -1      387.03      347.86     39.10 o 
   1  17  -1      636.87      651.23     51.24 o 
   3  17  -1      367.78      383.86     28.48 o 
   5  17  -1      118.39       72.13     26.97 o 
  -4  18  -1       83.16       75.18     17.83 o 
  -2  18  -1       77.85       72.13     24.94 o 
   0  18  -1      256.07      203.59     32.36 o 
   2  18  -1       11.11       10.43     11.13 o 
   4  18  -1      109.79       99.37     19.92 o 
  -3  19  -1      125.97       89.02     26.97 o 
  -1  19  -1       54.04       52.58     21.57 o 
   1  19  -1      132.93      160.45     31.68 o 
   3  19  -1      238.65      238.34     27.98 o 
   5  19  -1       96.45       49.21     27.64 o 
  -4  20  -1      214.41      184.72     34.38 o 
  -2  20  -1      157.10      142.25     31.68 o 
   0  20  -1      409.80      390.33     45.84 o 
   2  20  -1      100.74      124.72     31.01 o 
   4  20  -1      182.22      135.95     24.27 o 
  -3  21  -1      123.70       66.07     26.29 o 
  -1  21  -1      104.08       61.35     25.62 o 
   1  21  -1      185.06      128.76     31.68 o 
   3  21  -1      342.10      409.88     52.58 o 
  -2  22  -1        8.08        2.70     19.55 o 
   0  22  -1       38.83       49.21     23.60 o 
   2  22  -1       58.90       62.70     28.99 o 
  -1  23  -1      113.11       43.15     24.94 o 
   1  23  -1       77.46       77.53     28.99 o 
  -8   0   0      440.82      475.95     54.61 o 
  -6   0   0      277.98      227.86     34.38 o 
  -4   0   0     2592.70     2453.90     95.73 o 
  -2   0   0     3219.11     2843.56     98.43 o 
   2   0   0     3088.09     2841.54     91.01 o 
   4   0   0     2417.93     2311.65     88.99 o 
   6   0   0      240.21      263.59     33.71 o 
   8   0   0      480.21      448.98     53.26 o 
  -7   1   0      388.64      466.31     35.71 o 
  -5   1   0      486.73      494.52     29.07 o 
  -3   1   0     3804.82     3574.93     71.52 o 
  -1   1   0     4346.34     4228.26    119.32 o 
   1   1   0     4717.54     4574.49     91.29 o 
   3   1   0     4145.62     3818.78     85.08 o 
   5   1   0      545.34      563.44     27.16 o 
   7   1   0      404.50      409.14     60.00 o 
  -8   2   0        7.74        5.98     22.58 o 
  -6   2   0       37.43       37.53     15.96 o 
  -4   2   0     1183.16     1087.99     78.88 o 
  -2   2   0     3518.12     3277.29     75.42 o 
   0   2   0       39.22       64.72      5.39 o 
   2   2   0     3633.23     3468.21     61.61 o 
   4   2   0     1225.97     1118.35     36.45 o 
   6   2   0       36.35       19.97     13.05 o 
   8   2   0        7.00      -35.73     24.27 o 
  -7   3   0      533.09      494.34     35.67 o 
  -5   3   0      562.88      608.53     30.94 o 
  -3   3   0     5324.82     4908.16     95.05 o 
  -1   3   0    19995.00    20571.64    595.95 o 
   1   3   0    20313.03    19559.22    329.65 o 
   3   3   0     5472.17     5042.11     90.67 o 
   5   3   0      640.70      619.58     28.97 o 
   7   3   0      539.52      546.31     64.38 o 
  -8   4   0      183.87      263.59     48.54 o 
  -6   4   0      748.24      745.93     38.53 o 
  -4   4   0     2375.01     2239.84     49.06 o 
  -2   4   0     2235.56     2104.86     61.22 o 
   0   4   0    70045.90    66727.34   1370.52 o 
   2   4   0     2192.77     2000.20     72.13 o 
   4   4   0     2259.98     2119.92     46.78 o 
   6   4   0      727.66      804.42     37.51 o 
   8   4   0      201.29      138.87     39.10 o 
  -7   5   0      189.18      199.55     40.45 o 
  -5   5   0        2.18       -0.20     10.45 o 
  -3   5   0      424.92      450.66     15.72 o 
  -1   5   0      292.94      289.21     19.55 o 
   1   5   0      329.09      307.92     13.73 o 
   3   5   0      411.85      358.63     17.76 o 
   5   5   0        5.75        8.93      8.23 o 
   7   5   0      203.70      198.87     36.40 o 
  -8   6   0       12.04       -6.74     32.36 o 
  -6   6   0      138.78      135.50     29.66 o 
  -4   6   0     1415.52     1365.62     35.95 o 
  -2   6   0     2022.81     1953.09     52.66 o 
   0   6   0       25.41       28.97      4.15 o 
   2   6   0     2046.51     1931.61     39.83 o 
   4   6   0     1466.91     1426.87     35.11 o 
   6   6   0      147.91      117.30     24.94 o 
   8   6   0       12.67       -8.76     27.64 o 
  -7   7   0      689.68      801.56     65.39 o 
  -5   7   0      763.23      706.33    106.18 o 
  -3   7   0     6604.54     6525.82    153.39 o 
  -1   7   0     2787.28     2472.78     89.66 o 
   1   7   0     2658.76     2382.88     46.64 o 
   3   7   0     6556.03     6478.05    118.14 o 
   5   7   0      801.83      874.37     52.58 o 
   7   7   0      703.57      743.59     63.37 o 
  -6   8   0      474.15      521.12     49.21 o 
  -4   8   0      811.60      790.51     40.79 o 
  -2   8   0     3372.56     3255.24     82.47 o 
   0   8   0     5014.30     4748.88    106.63 o 
   2   8   0     3297.07     3167.79     80.46 o 
   4   8   0      733.68      737.62     28.83 o 
   6   8   0      463.25      488.08     47.86 o 
  -7   9   0       37.28       23.60     26.29 o 
  -5   9   0       56.15       29.66     18.88 o 
  -3   9   0       57.19       52.21      9.88 o 
  -1   9   0     2317.12     2344.69     91.68 o 
   1   9   0     2363.31     2371.33     66.34 o 
   3   9   0       57.19       50.22      7.23 o 
   5   9   0       61.36       47.19     20.90 o 
   7   9   0       35.72       70.79     28.31 o 
  -6  10   0      189.69      210.33     36.40 o 
  -4  10   0      799.83      771.82     34.16 o 
  -2  10   0     2738.44     2690.42     72.45 o 
   0  10   0        3.33        8.19      4.59 o 
   2  10   0     2638.63     2564.23     70.31 o 
   4  10   0      822.76      844.81     36.67 o 
   6  10   0      210.66      189.44     35.73 o 
  -7  11   0      513.79      441.57     55.28 o 
  -5  11   0      243.66      303.37     37.08 o 
  -3  11   0     2656.34     2498.56     71.98 o 
  -1  11   0     3153.69     3014.12    117.30 o 
   1  11   0     3100.85     3027.96     77.55 o 
   3  11   0     2625.35     2477.73    122.69 o 
   5  11   0      280.22      333.70     39.77 o 
   7  11   0      530.53      529.88     58.65 o 
  -6  12   0       81.86       91.68     31.01 o 
  -4  12   0      398.07      395.15     25.82 o 
  -2  12   0     1173.58     1117.52     40.44 o 
   0  12   0     1970.82     1909.27    102.81 o 
   2  12   0     1137.68     1077.70     63.37 o 
   4  12   0      380.12      362.55     26.22 o 
   6  12   0       75.77       57.30     27.64 o 
  -7  13   0        1.12      -24.94     23.60 o 
  -5  13   0       95.37       75.50     24.94 o 
  -3  13   0      113.10       84.25     13.82 o 
  -1  13   0      891.61      901.34     53.26 o 
   1  13   0      858.15      884.05     49.89 o 
   3  13   0      130.78      128.33     34.04 o 
   5  13   0       83.70       61.35     24.27 o 
   7  13   0        1.19       -1.35     27.64 o 
  -6  14   0      151.14      167.19     35.73 o 
  -4  14   0      419.11      433.67     28.60 o 
  -2  14   0     1483.93     1348.23     48.72 o 
   0  14   0     1316.83     1229.52     40.94 o 
   2  14   0     1503.23     1457.90     49.02 o 
   4  14   0      452.65      495.17     30.27 o 
   6  14   0      175.33      144.94     32.36 o 
  -5  15   0      175.87      185.39     33.71 o 
  -3  15   0      916.65      887.95     49.55 o 
  -1  15   0     2014.42     2097.28     99.10 o 
   1  15   0     1978.32     2122.16     76.85 o 
   3  15   0      856.06      839.94     38.95 o 
   5  15   0      195.60      238.65     37.75 o 
  -6  16   0        6.22      -12.13     23.60 o 
  -4  16   0      184.54      193.06     22.39 o 
  -2  16   0      274.74      315.75     23.31 o 
   0  16   0        0.57        2.70     12.81 o 
   2  16   0      239.36      219.24     20.41 o 
   4  16   0      187.55      186.83     22.34 o 
   6  16   0        5.49      -11.46     22.92 o 
  -5  17   0       86.97       34.38     23.60 o 
  -3  17   0      270.84      270.72     24.57 o 
  -1  17   0      419.78      416.62     43.15 o 
   1  17   0      458.35      489.43     45.17 o 
   3  17   0      310.93      279.43     25.21 o 
   5  17   0       87.46       80.22     27.64 o 
  -4  18   0      353.06      303.94     28.11 o 
  -2  18   0      795.50      754.80     37.57 o 
   0  18   0     1360.81     1368.52     80.90 o 
   2  18   0      751.08      719.32     56.63 o 
   4  18   0      334.29      311.54     29.37 o 
  -5  19   0      144.50      103.14     32.36 o 
  -3  19   0      161.61      170.83     21.22 o 
  -1  19   0       34.50       78.20     26.29 o 
   1  19   0       23.77       38.43     21.57 o 
   3  19   0      169.22      183.39     35.73 o 
   5  19   0      147.27      111.91     32.36 o 
  -4  20   0        2.35        5.44     13.92 o 
  -2  20   0      234.95      284.49     41.12 o 
   0  20   0        2.53       18.88     18.20 o 
   2  20   0      233.15      210.33     35.73 o 
   4  20   0        2.62        5.60     14.49 o 
  -3  21   0      120.68      135.50     34.38 o 
  -1  21   0      217.51      202.92     37.75 o 
   1  21   0      224.53      233.26     39.10 o 
   3  21   0      111.16       83.59     28.99 o 
  -2  22   0      169.20      165.17     38.43 o 
   0  22   0      160.92      111.91     28.99 o 
   2  22   0      163.93      136.18     35.06 o 
  -1  23   0        4.59        0.67     22.25 o 
   1  23   0        5.59        3.37     19.55 o 
   0  24   0        0.08       12.13     21.57 o 
  -7   1   1      626.45      644.46     63.71 o 
  -5   1   1     2407.32     2375.02     97.08 o 
  -3   1   1     2035.27     1887.77     50.28 o 
   1   1   1     6718.58     6708.47    113.86 o 
   3   1   1      292.26      266.05     15.73 o 
   5   1   1      308.93      293.07     22.34 o 
   7   1   1       97.16       71.23     20.70 o 
  -8   2   1      756.52      905.38     72.81 o 
  -6   2   1      729.84      702.65     36.92 o 
  -4   2   1     3266.61     3000.21     80.56 o 
  -2   2   1    10903.07    10582.62    216.17 o 
   0   2   1    26033.29    27846.20    552.61 o 
   2   2   1     6892.22     6419.06    111.31 o 
   4   2   1     4649.07     4516.99    108.68 o 
   6   2   1      248.37      264.35     24.55 o 
   8   2   1       87.81       85.77     28.99 o 
  -7   3   1       99.24       91.23     20.22 o 
  -5   3   1     1089.57     1033.50     39.53 o 
  -3   3   1     4020.50     3982.88     78.17 o 
  -1   3   1     9931.41     9922.12    308.76 o 
   1   3   1     5015.33     4856.22    124.02 o 
   3   3   1      645.88      622.29     18.64 o 
   5   3   1      800.81      820.03     35.93 o 
   7   3   1      233.57      216.70     42.47 o 
  -8   4   1       50.61       64.72     33.03 o 
  -6   4   1      661.53      627.07     80.22 o 
  -4   4   1     2353.65     2306.57     51.75 o 
  -2   4   1     2806.03     2804.68     68.56 o 
   0   4   1     3510.32     3345.91     97.11 o 
   2   4   1      406.21      409.06     13.42 o 
   4   4   1      678.38      700.65     33.37 o 
   6   4   1      143.56      109.05     18.31 o 
   8   4   1       41.77       16.18     31.68 o 
  -7   5   1      918.04      953.92     68.09 o 
  -5   5   1      824.66      809.31     34.44 o 
  -3   5   1     2379.40     2322.88     59.09 o 
  -1   5   1     3816.14     3592.54    122.70 o 
   1   5   1     6566.61     6401.21    113.29 o 
   3   5   1     3770.46     3728.14     82.29 o 
   5   5   1      382.11      432.34     52.25 o 
   7   5   1      186.82      214.38     40.45 o 
  -8   6   1      201.41      217.08     43.82 o 
  -6   6   1      541.60      523.81     47.86 o 
  -4   6   1     2207.54     2053.69     47.73 o 
  -2   6   1     3605.80     3266.92    115.28 o 
   0   6   1      653.00      652.97     16.76 o 
   2   6   1     6424.44     6041.55    109.89 o 
   4   6   1     3063.67     3102.96     79.93 o 
   6   6   1      905.92      998.41     65.39 o 
  -7   7   1       12.91        2.70     23.60 o 
  -5   7   1      183.14      173.26     26.97 o 
  -3   7   1      840.81      843.86     27.52 o 
  -1   7   1     2260.68     2201.77     84.94 o 
   1   7   1      673.15      671.26     23.90 o 
   3   7   1      582.60      644.94     25.62 o 
   5   7   1      318.55      358.73     32.02 o 
   7   7   1      111.44       91.68     34.38 o 
  -6   8   1      461.57      546.73     48.54 o 
  -4   8   1      309.44      334.74     20.22 o 
  -2   8   1     1019.75     1011.90     50.56 o 
   0   8   1     6069.91     5903.72    131.69 o 
   2   8   1     3221.80     3112.24     66.35 o 
   4   8   1      720.49      700.69     29.75 o 
   6   8   1      213.13      258.20     39.10 o 
  -7   9   1      985.08     1126.50     79.55 o 
  -5   9   1      345.30      404.49     37.75 o 
  -3   9   1     3220.80     3311.42    122.70 o 
  -1   9   1     3576.30     3061.98    125.39 o 
   1   9   1     2883.75     2692.19     54.88 o 
   3   9   1     3869.35     3925.23     78.11 o 
   5   9   1      180.03      184.04     31.01 o 
   7   9   1      300.32      320.89     46.52 o 
  -6  10   1      274.56      302.69     40.45 o 
  -4  10   1      283.13      280.32     20.70 o 
  -2  10   1      980.64      943.81     51.91 o 
   0  10   1     2071.35     2031.46     52.64 o 
   2  10   1     3948.28     3869.88     76.16 o 
   4  10   1     1027.32     1070.55     61.35 o 
   6  10   1      341.70      428.76     48.54 o 
  -7  11   1       17.35        8.09     24.27 o 
  -5  11   1       55.26       28.31     17.53 o 
  -3  11   1      143.00      139.55     22.25 o 
  -1  11   1     1252.30     1295.71     64.72 o 
   1  11   1      599.16      589.25     19.49 o 
   3  11   1      582.60      544.19     27.64 o 
   5  11   1       13.73        8.09     18.88 o 
   7  11   1        2.79       16.85     29.66 o 
  -6  12   1      665.30      580.44     52.58 o 
  -4  12   1      348.40      318.02     22.64 o 
  -2  12   1     1135.26     1195.94     64.04 o 
   0  12   1     3250.99     3138.91     63.56 o 
   2  12   1     1106.00     1134.54     48.20 o 
   4  12   1      296.67      292.58     34.38 o 
   6  12   1      121.10      142.92     36.40 o 
  -5  13   1      184.53      235.28     33.71 o 
  -3  13   1      409.67      395.05     36.40 o 
  -1  13   1     1483.77     1402.23     72.13 o 
   1  13   1     2427.20     2369.75     65.09 o 
   3  13   1     1766.44     1770.73     59.79 o 
   5  13   1        5.31        6.74     19.55 o 
  -6  14   1       45.34       37.75     25.62 o 
  -4  14   1      148.09      175.54     19.54 o 
  -2  14   1       75.74       81.57     22.25 o 
   0  14   1      761.57      724.04     50.56 o 
   2  14   1      203.64      187.61     18.13 o 
   4  14   1      286.51      281.79     36.40 o 
   6  14   1       91.30       66.74     34.38 o 
  -5  15   1      173.30      115.95     26.97 o 
  -3  15   1      265.95      230.39     21.50 o 
  -1  15   1      138.35      144.27     26.97 o 
   1  15   1       28.46       20.76      8.47 o 
   3  15   1      274.03      287.58     24.73 o 
   5  15   1       42.43       51.24     25.62 o 
  -6  16   1      313.50      308.09     43.82 o 
  -4  16   1      191.40      215.62     22.87 o 
  -2  16   1      140.52      132.13     27.64 o 
   0  16   1     1659.75     1727.84     88.99 o 
   2  16   1      463.40      486.01     28.00 o 
   4  16   1      222.32      198.87     33.03 o 
  -5  17   1      109.71      106.52     27.64 o 
  -3  17   1      383.94      436.47     50.56 o 
  -1  17   1      630.09      617.52     52.58 o 
   1  17   1      387.34      397.75     43.82 o 
   3  17   1      551.28      584.73     35.19 o 
   5  17   1       41.45       18.20     22.92 o 
  -4  18   1      101.49      109.49     19.20 o 
  -2  18   1       10.91       10.79     17.53 o 
   0  18   1      263.39      285.16     37.75 o 
   2  18   1       71.89       33.71     17.53 o 
   4  18   1       83.41       71.46     26.97 o 
  -5  19   1      101.08       96.40     28.99 o 
  -3  19   1      256.20      246.35     25.23 o 
  -1  19   1      123.51      111.91     28.99 o 
   1  19   1       72.42       95.73     27.64 o 
   3  19   1      126.09      105.17     28.31 o 
  -4  20   1      165.66      145.20     22.82 o 
  -2  20   1      113.59      109.21     30.34 o 
   0  20   1      444.05      471.90     49.21 o 
   2  20   1      153.95      144.94     33.03 o 
  -3  21   1      333.47      273.70     44.49 o 
  -1  21   1      175.16      238.65     41.12 o 
   1  21   1       85.12      105.17     29.66 o 
   3  21   1      118.72      119.32     32.36 o 
  -2  22   1       57.76       47.19     27.64 o 
   0  22   1       35.61       20.90     18.20 o 
   2  22   1        6.92       -1.35     20.90 o 
  -1  23   1       89.37       35.73     26.29 o 
   1  23   1      123.14      151.68     37.08 o 
  -8   0   2      716.95      936.39     71.46 o 
  -6   0   2     2223.03     2081.77     98.43 o 
  -4   0   2     8427.24     8281.91    281.79 o 
   0   0   2    27419.23    31490.82    888.53 o 
   2   0   2     6961.82     6798.79    211.68 o 
   4   0   2     5078.47     4955.67    171.23 o 
   6   0   2      843.95      880.44     61.35 o 
  -7   1   2      252.63      285.18     33.37 o 
  -5   1   2      333.98      327.53     21.44 o 
  -1   1   2      465.55      521.78     17.14 o 
   1   1   2     7552.46     7959.95    170.18 o 
   3   1   2     4745.11     4666.92    108.69 o 
   5   1   2      108.29       93.80     16.12 o 
   7   1   2      148.12      130.78     23.56 o 
  -8   2   2        2.24        6.07     25.62 o 
  -6   2   2       31.13       27.64     12.87 o 
  -4   2   2      939.26     1003.03     27.54 o 
   0   2   2     2127.70     2412.23    112.58 o 
   2   2   2     2388.91     2350.36     48.02 o 
   4   2   2      209.06      189.76     29.33 o 
   6   2   2       66.86       56.28     17.14 o 
  -7   3   2      564.28      519.77     51.24 o 
  -5   3   2      730.53      676.91     24.00 o 
  -3   3   2     1089.74      991.87     42.13 o 
  -1   3   2      964.69     1059.65     31.38 o 
   1   3   2     5851.13     5999.28    108.66 o 
   3   3   2     9177.21     9056.29    160.48 o 
   5   3   2      842.41      931.21     40.44 o 
   7   3   2      305.50      295.70     30.99 o 
  -8   4   2      368.37      451.01     53.93 o 
  -6   4   2     1599.28     1659.08     84.27 o 
  -4   4   2     7101.21     7209.94    167.08 o 
   0   4   2    12742.42    13829.80    302.46 o 
   2   4   2      806.90      717.62     20.70 o 
   4   4   2     1231.89     1238.06     44.30 o 
   6   4   2      853.60      904.71     63.37 o 
  -7   5   2      144.40      161.12     34.38 o 
  -5   5   2      110.15      103.72     11.26 o 
  -3   5   2     1793.41     1776.76     46.84 o 
  -1   5   2     1240.67     1269.17     32.36 o 
   1   5   2     1466.13     1513.67     39.52 o 
   3   5   2     2711.01     2754.32     57.26 o 
   5   5   2       86.72       69.27     14.49 o 
   7   5   2       92.24       41.12     28.31 o 
  -8   6   2       20.53       12.13     25.62 o 
  -6   6   2       72.26       49.89     20.90 o 
  -4   6   2      422.62      420.81     20.15 o 
  -2   6   2     1069.82     1009.87     49.89 o 
   0   6   2      408.34      420.84     13.86 o 
   2   6   2      498.36      508.62     17.90 o 
   4   6   2      578.97      513.03     39.10 o 
   6   6   2      394.79      462.14     34.08 o 
  -7   7   2      707.94      746.28     60.67 o 
  -5   7   2      608.07      584.73     32.36 o 
  -3   7   2     7039.43     6972.72    232.58 o 
  -1   7   2     5125.35     5053.42    173.26 o 
   1   7   2     1256.69     1099.13     27.54 o 
   3   7   2     3691.10     3707.66     77.03 o 
   5   7   2      867.07      880.36     40.31 o 
   7   7   2      237.97      250.11     44.49 o 
  -8   8   2      130.61       83.59     37.75 o 
  -6   8   2      832.45      881.79     60.67 o 
  -4   8   2     1696.92     1634.81     75.50 o 
  -2   8   2     1772.85     1742.67     77.53 o 
   0   8   2      879.25      790.79     21.62 o 
   2   8   2      890.68      875.91     37.23 o 
   4   8   2      515.20      518.76     27.81 o 
   6   8   2      769.45      889.88     66.07 o 
  -7   9   2        6.47        2.02     21.57 o 
  -5   9   2       27.85       36.27     11.67 o 
  -3   9   2     1018.86      989.65     55.28 o 
  -1   9   2     1041.83     1093.47     55.95 o 
   1   9   2      467.24      435.86     38.37 o 
   3   9   2      674.97      668.38     29.94 o 
   5   9   2       51.09       55.28     22.92 o 
   7   9   2       11.49       24.94     30.34 o 
  -6  10   2      161.03      144.27     29.66 o 
  -4  10   2      337.89      320.22     31.68 o 
  -2  10   2     2747.36     2747.83    109.21 o 
   0  10   2      443.99      442.58     15.41 o 
   2  10   2      596.26      568.15     20.74 o 
   4  10   2      604.57      633.70     47.19 o 
   6  10   2      288.19      280.45     43.15 o 
  -7  11   2      641.50      736.84     62.02 o 
  -5  11   2      605.38      631.74     34.06 o 
  -3  11   2     1678.36     1655.03     80.22 o 
  -1  11   2     3363.84     3475.91    134.16 o 
   1  11   2     1406.99     1326.75     33.72 o 
   3  11   2     3134.43     3040.37     85.99 o 
   5  11   2      534.35      633.70     54.61 o 
  -6  12   2      160.19      146.29     30.34 o 
  -4  12   2      260.03      261.57     33.71 o 
  -2  12   2      371.28      386.29     35.73 o 
   0  12   2      323.79      308.54     14.22 o 
   2  12   2      161.21      154.52     16.12 o 
   4  12   2      466.40      563.59     47.19 o 
   6  12   2      249.39      233.93     43.15 o 
  -7  13   2       27.23       11.46     26.29 o 
  -5  13   2       65.54       56.22     15.96 o 
  -3  13   2      165.54      161.12     29.66 o 
  -1  13   2      270.70      283.82     33.71 o 
   1  13   2      167.17      171.76     12.36 o 
   3  13   2      119.47       93.91     15.92 o 
   5  13   2       64.09       44.49     24.94 o 
  -6  14   2      308.75      273.03     40.45 o 
  -4  14   2      401.54      472.58     43.82 o 
  -2  14   2      641.44      635.72     50.56 o 
   0  14   2      721.28      707.71     31.90 o 
   2  14   2     1146.84     1218.70     48.88 o 
   4  14   2      686.34      727.41     54.61 o 
   6  14   2       43.53       45.17     30.34 o 
  -5  15   2      418.05      409.56     30.81 o 
  -3  15   2      174.35      161.80     30.34 o 
  -1  15   2     1309.96     1445.37     80.22 o 
   1  15   2      883.16      932.35     60.00 o 
   3  15   2     1447.86     1558.49     57.53 o 
   5  15   2      275.19      263.59     42.47 o 
  -6  16   2        7.61       -4.04     20.90 o 
  -4  16   2      318.36      331.68     41.80 o 
  -2  16   2      233.58      204.27     33.71 o 
   0  16   2      250.10      243.37     34.38 o 
   2  16   2       98.61       77.05     15.54 o 
   4  16   2       65.80       95.05     28.31 o 
  -5  17   2       84.88      106.45     35.39 o 
  -3  17   2       17.77       37.75     22.25 o 
  -1  17   2      319.95      292.07     23.92 o 
   1  17   2      313.64      319.55     41.12 o 
   3  17   2       38.52       58.65     16.44 o 
   5  17   2       80.57       86.29     32.36 o 
  -4  18   2      464.30      485.88     35.03 o 
  -2  18   2      211.85      176.63     35.06 o 
   0  18   2      392.97      458.42     49.21 o 
   2  18   2      505.28      558.19     53.26 o 
   4  18   2      463.37      467.86     52.58 o 
  -5  19   2       77.16       71.31     20.73 o 
  -3  19   2      228.36      208.31     38.43 o 
  -1  19   2      755.93      685.61     60.00 o 
   1  19   2      149.04      110.56     29.66 o 
   3  19   2       76.65       74.16     26.29 o 
  -4  20   2      117.25       87.74     20.23 o 
  -2  20   2        3.61        0.67     17.53 o 
   0  20   2      156.45      111.91     31.01 o 
   2  20   2       12.06       13.48     21.57 o 
  -3  21   2       67.13       37.75     27.64 o 
  -1  21   2       57.17       47.86     26.97 o 
   1  21   2       45.11       27.64     22.25 o 
   3  21   2       34.31       17.53     26.29 o 
  -2  22   2      236.93      283.14     47.86 o 
   0  22   2      181.16      244.04     43.82 o 
   2  22   2      171.88      132.81     35.73 o 
  -1  23   2       43.57        7.42     24.94 o 
   1  23   2       55.09       39.77     26.97 o 
  -7   1   3      595.94      628.75     36.46 o 
  -5   1   3     2328.46     2216.01     66.72 o 
  -1   1   3     7659.92     8517.38    179.95 o 
   1   1   3     3502.37     3477.68     82.23 o 
   3   1   3     2240.24     2073.45     61.02 o 
   5   1   3      738.21      793.79     38.85 o 
   7   1   3      249.47      210.51     28.60 o 
  -8   2   3      322.09      335.05     46.52 o 
  -6   2   3      401.87      406.31     26.43 o 
  -2   2   3     5526.13     5389.14    165.84 o 
   0   2   3     3928.43     4182.47     95.09 o 
   2   2   3     5140.69     5303.95     99.50 o 
   4   2   3     2108.80     2107.36     65.30 o 
   6   2   3      894.82      924.93     66.74 o 
  -7   3   3      363.85      419.99     44.49 o 
  -5   3   3      394.06      433.49     24.27 o 
  -1   3   3     5944.17     6160.60    133.20 o 
   1   3   3      780.75      773.62     22.31 o 
   3   3   3      205.84      182.75     16.68 o 
   5   3   3      823.56      871.73     41.71 o 
   7   3   3      228.72      247.91     31.22 o 
  -8   4   3       64.77       31.68     28.99 o 
  -6   4   3      451.11      397.75     39.77 o 
  -4   4   3     2808.72     2780.24     73.72 o 
  -2   4   3     1290.24     1384.51     39.52 o 
   0   4   3     5056.50     5423.90    100.64 o 
   2   4   3     2497.54     2692.45     71.98 o 
   4   4   3      165.07      150.23     17.62 o 
   6   4   3       68.03       62.57     18.52 o 
  -7   5   3      733.70      780.66     59.33 o 
  -5   5   3     1467.74     1446.05     69.44 o 
  -3   5   3     5317.16     5538.13    190.78 o 
  -1   5   3     2630.99     2732.27     55.46 o 
   1   5   3     1551.24     1548.21     35.79 o 
   3   5   3     2748.48     2604.52    110.68 o 
   5   5   3     1686.45     1755.80     62.17 o 
   7   5   3      488.15      608.76     63.37 o 
  -8   6   3      176.33      180.00     39.77 o 
  -6   6   3      250.64      217.75     31.68 o 
  -4   6   3     3515.08     3538.60    134.16 o 
  -2   6   3     8069.99     8179.43    180.26 o 
   0   6   3     5003.93     4983.71    155.62 o 
   2   6   3     2493.65     2545.54     56.17 o 
   4   6   3      663.27      662.60     36.40 o 
   6   6   3      710.37      710.55     60.00 o 
  -7   7   3      157.37      137.53     32.36 o 
  -5   7   3      113.05      122.70     21.57 o 
  -3   7   3      642.14      686.96     44.49 o 
  -1   7   3      206.40      230.86     11.25 o 
   1   7   3      100.16      110.20     11.99 o 
   3   7   3      274.91      268.64     15.63 o 
   5   7   3      278.10      243.64     24.55 o 
   7   7   3       97.32       91.68     37.08 o 
  -8   8   3       99.84      106.52     35.73 o 
  -6   8   3      574.82      604.71     51.24 o 
  -4   8   3      931.76      902.01     53.26 o 
  -2   8   3      628.03      641.79     43.15 o 
   0   8   3     1035.83     1009.33     27.80 o 
   2   8   3      576.82      563.78     21.90 o 
   4   8   3      452.93      447.05     28.29 o 
   6   8   3      352.87      291.23     44.49 o 
  -7   9   3      573.19      539.99     52.58 o 
  -5   9   3      642.53      738.87     49.21 o 
  -3   9   3     2047.16     1979.97     91.68 o 
  -1   9   3     1940.17     1844.61     41.86 o 
   1   9   3      959.99      854.28     26.36 o 
   3   9   3     2756.13     2805.18     63.90 o 
   5   9   3      996.19     1160.88     72.81 o 
  -6  10   3      397.90      435.50     44.49 o 
  -4  10   3     1527.90     1475.71     76.85 o 
  -2  10   3     2337.19     2284.69    104.49 o 
   0  10   3     1499.37     1570.95     39.29 o 
   2  10   3      988.53      993.14     31.14 o 
   4  10   3      158.92      151.67     17.95 o 
   6  10   3      127.43      128.76     35.73 o 
  -7  11   3        7.66       13.48     24.94 o 
  -5  11   3       38.91       26.29     18.88 o 
  -3  11   3      294.81      305.39     35.06 o 
  -1  11   3       74.39       95.98     13.25 o 
   1  11   3      208.12      210.27     13.93 o 
   3  11   3       89.25       70.29     10.73 o 
   5  11   3       33.87       36.40     24.27 o 
  -6  12   3      625.39      552.80     51.24 o 
  -4  12   3      618.32      642.46     50.56 o 
  -2  12   3      766.80      824.48     54.61 o 
   0  12   3     2383.51     2378.65     54.66 o 
   2  12   3      846.98      852.74     29.58 o 
   4  12   3      598.83      646.51     52.58 o 
   6  12   3      131.01      102.47     36.40 o 
  -7  13   3      326.88      374.15     49.21 o 
  -5  13   3     1382.82     1513.46     86.29 o 
  -3  13   3      669.80      656.62     53.93 o 
  -1  13   3      581.74      578.44     30.28 o 
   1  13   3      433.29      453.34     21.21 o 
   3  13   3     2803.81     2968.99     87.68 o 
   5  13   3      390.11      416.62     51.24 o 
  -6  14   3      119.92      116.63     29.66 o 
  -4  14   3      491.36      455.05     45.84 o 
  -2  14   3      281.24      256.85     36.40 o 
   0  14   3     1163.65     1266.59     58.99 o 
   2  14   3      498.27      476.12     29.72 o 
   4  14   3       32.38       41.80     22.25 o 
  -3  15   3      335.22      405.84     45.84 o 
  -1  15   3      701.40      755.72     47.19 o 
   1  15   3      603.83      672.13     51.91 o 
   3  15   3      116.15      124.00     19.53 o 
   5  15   3        8.74       23.60     27.64 o 
  -6  16   3      333.09      371.46     44.49 o 
  -4  16   3      825.33      860.89     68.76 o 
  -2  16   3      334.89      376.17     47.19 o 
   0  16   3     1013.05     1205.47     78.88 o 
   2  16   3      345.40      369.43     43.15 o 
   4  16   3      589.51      660.67     57.98 o 
  -5  17   3      335.60      315.20     30.41 o 
  -3  17   3      139.88      158.42     34.38 o 
  -1  17   3      330.65      387.43     29.27 o 
   1  17   3      181.39      212.36     35.73 o 
   3  17   3      623.65      684.01     40.44 o 
  -4  18   3       46.09       27.64     23.60 o 
  -2  18   3       47.99       26.29     21.57 o 
   0  18   3       81.64       56.63     25.62 o 
   2  18   3       67.17       42.47     23.60 o 
   4  18   3        1.70       22.92     27.64 o 
  -5  19   3       94.69       62.05     20.40 o 
  -3  19   3      372.43      360.67     49.21 o 
  -1  19   3      662.12      653.25     61.35 o 
   1  19   3      194.66      211.68     38.43 o 
   3  19   3       94.46       69.44     30.34 o 
  -4  20   3      189.96      156.40     39.77 o 
  -2  20   3      158.50      235.95     43.15 o 
   0  20   3      309.31      309.43     45.84 o 
   2  20   3       93.63       99.77     31.68 o 
  -3  21   3       81.98       88.99     34.38 o 
  -1  21   3       90.24       84.27     28.31 o 
   1  21   3       63.77       28.31     24.94 o 
  -2  22   3       33.61       12.81     24.94 o 
   0  22   3        6.16        1.35     21.57 o 
  -1  23   3      110.47       90.34     33.03 o 
  -6   0   4      503.72      494.82     40.45 o 
  -2   0   4     2401.41     2327.83     84.94 o 
   0   0   4      696.19      648.53     36.40 o 
   2   0   4      791.92      856.17     48.54 o 
   4   0   4     1155.26     1158.19     66.74 o 
  -7   1   4      301.50      272.36     36.40 o 
  -1   1   4     1195.95     1260.47     38.60 o 
   1   1   4      220.79      200.22     15.73 o 
   3   1   4     2981.65     3046.47     85.09 o 
   5   1   4       38.13       51.49     16.50 o 
   7   1   4      115.47       59.37     24.52 o 
  -8   2   4       36.57       63.37     28.31 o 
  -6   2   4      158.41      133.64     17.36 o 
  -2   2   4      431.11      455.77     20.22 o 
   0   2   4     1947.20     2132.41     58.15 o 
   2   2   4      507.39      467.87     42.58 o 
   4   2   4       51.48       46.13     13.53 o 
   6   2   4        5.15       13.89     16.66 o 
  -7   3   4      464.62      539.32     47.86 o 
  -5   3   4     1524.03     1450.09     72.13 o 
  -3   3   4     6528.31     6679.46    205.62 o 
  -1   3   4     2808.12     3154.12     77.44 o 
   1   3   4       98.07      109.09      9.77 o 
   3   3   4      788.41      803.51     36.22 o 
   5   3   4      262.62      207.07     23.34 o 
  -8   4   4      296.71      316.18     45.17 o 
  -4   4   4     3643.87     3836.58    144.27 o 
  -2   4   4     3362.38     3530.96     71.21 o 
   0   4   4     8494.83     9011.07    162.61 o 
   2   4   4     2336.20     2175.60     64.59 o 
   4   4   4      735.40      739.79     37.89 o 
   6   4   4      701.45      693.70     63.37 o 
  -7   5   4      155.00      132.81     31.68 o 
  -5   5   4      387.67      409.21     36.40 o 
  -3   5   4     1797.58     1783.61     51.31 o 
  -1   5   4      360.46      371.49     15.93 o 
   1   5   4      637.99      653.59     23.22 o 
   3   5   4     1637.06     1604.11     54.58 o 
   5   5   4        5.88       -0.52     16.85 o 
  -8   6   4      191.13      209.66     41.12 o 
  -4   6   4      390.25      401.12     34.38 o 
  -2   6   4     1063.63     1036.95     28.82 o 
   0   6   4     2636.26     2963.93     81.92 o 
   2   6   4      274.90      264.29     15.54 o 
   4   6   4        2.06        2.59     10.84 o 
   6   6   4      105.27       76.29     20.70 o 
  -7   7   4      637.51      688.31     57.30 o 
  -5   7   4      494.55      496.17     41.80 o 
  -3   7   4     5335.36     5720.82    204.94 o 
  -1   7   4     8741.55     9517.54    171.08 o 
   1   7   4     1695.56     1641.78     41.08 o 
   3   7   4      199.89      191.61     26.63 o 
   5   7   4      236.89      204.29     50.22 o 
  -4   8   4      788.89      826.51     53.93 o 
  -2   8   4     2544.04     2665.71     56.53 o 
   0   8   4     4801.84     5175.48    101.78 o 
   2   8   4     1597.76     1694.70     44.50 o 
   4   8   4      299.40      287.41     25.82 o 
   6   8   4      436.99      482.02     55.95 o 
  -7   9   4       11.12      -14.83     18.20 o 
  -5   9   4       76.42       66.07     22.25 o 
  -3   9   4      503.37      527.86     42.47 o 
  -1   9   4      388.54      438.53     31.06 o 
   1   9   4      864.85      870.53     29.82 o 
   3   9   4      181.99      179.71     22.25 o 
   5   9   4       78.43      110.36     20.22 o 
  -4  10   4      492.64      515.72     45.84 o 
  -2  10   4     1667.26     1753.08     57.87 o 
   0  10   4     1866.96     1898.50     46.41 o 
   2  10   4     1117.34     1141.11     35.22 o 
   4  10   4       87.36       72.22     21.24 o 
   6  10   4      140.47      117.98     39.10 o 
  -7  11   4      334.95      320.22     45.17 o 
  -5  11   4      963.36      970.10     65.39 o 
  -3  11   4     1854.64     1924.02     97.75 o 
  -1  11   4     4257.82     4509.95    116.85 o 
   1  11   4      393.53      435.63     20.18 o 
   3  11   4      255.41      242.93     26.29 o 
   5  11   4      309.27      290.56     44.49 o 
  -4  12   4      133.28      121.35     27.64 o 
  -2  12   4      116.72       96.51     16.02 o 
   0  12   4      928.39      945.03     39.92 o 
   2  12   4      471.26      471.10     23.39 o 
   4  12   4      218.83      219.77     35.06 o 
  -7  13   4       12.27       -1.35     22.92 o 
  -5  13   4       81.90       54.61     24.94 o 
  -3  13   4       65.25       89.66     26.29 o 
  -1  13   4      637.95      657.49     34.15 o 
   1  13   4      215.21      240.77     16.66 o 
   3  13   4       24.18        0.67     16.18 o 
   5  13   4      114.17       87.64     30.34 o 
  -4  14   4      696.16      696.40     59.33 o 
  -2  14   4      620.15      749.72     38.00 o 
   0  14   4      503.90      553.10     32.63 o 
   2  14   4      391.78      418.01     29.17 o 
   4  14   4      324.57      357.97     45.84 o 
  -5  15   4      761.51      803.58     65.39 o 
  -3  15   4      375.87      382.92     47.19 o 
  -1  15   4     1680.57     1808.14     64.12 o 
   1  15   4        1.88       -2.39      9.50 o 
   3  15   4      144.88      169.89     31.68 o 
   5  15   4      114.93       89.66     36.40 o 
  -6  16   4        4.33       32.36     23.60 o 
  -4  16   4       13.17       18.20     23.60 o 
  -2  16   4        8.69        6.40     12.87 o 
   0  16   4      750.01      772.88    120.34 o 
   2  16   4      214.71      179.32     34.38 o 
   4  16   4       67.40       51.24     29.66 o 
  -5  17   4       44.31       60.00     31.68 o 
  -3  17   4      127.36      145.62     36.40 o 
  -1  17   4      657.14      659.32     50.56 o 
   1  17   4      197.97      235.28     39.77 o 
  -4  18   4      547.97      589.21     64.72 o 
  -2  18   4      477.40      586.97     40.01 o 
   0  18   4      302.75      298.65     45.17 o 
   2  18   4       44.33       39.10     24.27 o 
  -3  19   4       45.22       54.24     29.33 o 
  -1  19   4      477.00      444.94     54.61 o 
   1  19   4      191.91      176.63     37.75 o 
  -4  20   4        1.30        2.70     25.62 o 
  -2  20   4       20.30        8.76     22.25 o 
   0  20   4        7.30        2.70     21.57 o 
   2  20   4        9.05        3.37     22.25 o 
  -3  21   4       63.80       56.60     22.87 o 
  -1  21   4      133.72       70.79     31.01 o 
   1  21   4      115.27      111.91     36.40 o 
  -2  22   4      165.66      175.95     44.49 o 
   0  22   4      121.81       83.59     35.73 o 
  -7   1   5      180.31      206.96     33.03 o 
  -3   1   5     1098.02     1143.65     39.27 o 
  -1   1   5     6544.10     7066.10    159.45 o 
   1   1   5     1192.05     1195.63     43.38 o 
   3   1   5     1538.55     1465.81     54.81 o 
   5   1   5       85.40      113.86     21.59 o 
  -8   2   5      448.17      518.42     51.91 o 
  -4   2   5     1184.36     1214.14     55.95 o 
  -2   2   5     4316.74     4736.74    112.49 o 
   0   2   5     2572.61     2616.23     71.74 o 
   2   2   5     2868.11     2784.98     64.25 o 
   4   2   5      407.73      445.18     45.51 o 
   6   2   5      438.75      368.43     34.71 o 
  -7   3   5      360.31      415.28     45.84 o 
  -3   3   5      833.23      904.85     33.68 o 
  -1   3   5     2509.12     2596.80     79.55 o 
   1   3   5      418.30      421.30     19.43 o 
   3   3   5      225.71      133.91     33.03 o 
   5   3   5      171.86      105.12     21.31 o 
  -8   4   5      104.10       76.18     33.03 o 
  -6   4   5      445.27      439.54     41.80 o 
  -4   4   5      210.46      200.82     32.70 o 
  -2   4   5      436.97      462.41     22.55 o 
   0   4   5      351.23      335.63     16.99 o 
   2   4   5      587.56      565.79     29.04 o 
   4   4   5      160.90      173.88     21.91 o 
   6   4   5       37.84       19.64     20.22 o 
  -7   5   5      266.05      289.21     41.12 o 
  -5   5   5      155.27      202.92     29.66 o 
  -3   5   5     1839.16     1767.34     44.65 o 
  -1   5   5     7479.26     8185.37    202.31 o 
   1   5   5     2698.34     2706.60     62.51 o 
   3   5   5      799.12      829.77     40.49 o 
   5   5   5       84.18       87.23     19.30 o 
  -8   6   5      536.69      656.62     60.00 o 
  -6   6   5      142.82      209.66     32.36 o 
  -4   6   5      573.37      506.96     43.15 o 
  -2   6   5      434.80      408.30     18.03 o 
   0   6   5      998.61      968.68     30.75 o 
   2   6   5     1741.18     1730.77     56.35 o 
   4   6   5       62.05       67.70     17.83 o 
   6   6   5      266.29      232.14     31.36 o 
  -7   7   5       76.98       61.35     26.29 o 
  -5   7   5      163.81      131.46     27.64 o 
  -3   7   5       88.64       77.85     14.30 o 
  -1   7   5     1512.04     1623.30     42.65 o 
   1   7   5      602.57      638.28     25.04 o 
   3   7   5       20.60        4.91     11.61 o 
   5   7   5       53.11       32.26     16.68 o 
  -6   8   5      139.34      138.20     31.01 o 
  -4   8   5      653.22      672.13     51.91 o 
  -2   8   5      544.24      592.77     31.36 o 
   0   8   5      853.60      907.95     30.26 o 
   2   8   5       82.59       88.06     17.22 o 
   4   8   5      107.83       80.55     18.82 o 
   6   8   5       70.88       66.07     35.06 o 
  -7   9   5      220.48      196.85     38.43 o 
  -5   9   5      172.10      109.89     26.97 o 
  -3   9   5     1214.77     1189.35     47.56 o 
  -1   9   5     2447.06     2542.49     58.27 o 
   1   9   5     1678.59     1652.55     45.56 o 
   3   9   5      444.13      488.59     32.40 o 
   5   9   5      231.46      268.31     43.82 o 
  -6  10   5      191.81      212.36     36.40 o 
  -4  10   5      701.89      726.73     56.63 o 
  -2  10   5      475.41      479.60     29.93 o 
   0  10   5      337.96      329.29     19.04 o 
   2  10   5      500.66      483.89     24.90 o 
   4  10   5       90.30       79.23     19.27 o 
  -7  11   5        8.76       31.01     25.62 o 
  -5  11   5       21.50       12.81     19.55 o 
  -3  11   5       41.55       26.89     13.53 o 
  -1  11   5      291.90      320.64     25.69 o 
   1  11   5       31.67       25.73      9.09 o 
   3  11   5       65.94       50.82     16.92 o 
   5  11   5        2.33      -10.79     23.60 o 
  -6  12   5      176.84      163.82     34.38 o 
  -4  12   5      628.92      610.10     55.28 o 
  -2  12   5      120.85      110.20     27.98 o 
   0  12   5      576.38      720.97     37.58 o 
   2  12   5      162.47      186.01     17.64 o 
   4  12   5      281.09      225.17     38.43 o 
  -5  13   5      398.91      469.21     51.91 o 
  -3  13   5     1085.49     1105.99    108.20 o 
  -1  13   5     1898.47     1939.48     67.00 o 
   1  13   5      620.20      650.36     30.14 o 
   3  13   5      598.74      565.61     53.26 o 
   5  13   5      175.45      154.38     39.10 o 
  -6  14   5      215.27      158.42     38.43 o 
  -4  14   5      451.11      465.16     52.58 o 
  -2  14   5      155.09      138.23     20.48 o 
   0  14   5       90.37      123.45     20.00 o 
   2  14   5       62.93       50.74     12.96 o 
   4  14   5      147.93      112.58     33.71 o 
  -5  15   5       57.25       43.15     26.97 o 
  -3  15   5      203.41      209.19     26.38 o 
  -1  15   5       56.76       35.65     15.71 o 
   1  15   5       17.91       24.87     13.80 o 
   3  15   5       86.14       64.04     25.62 o 
  -4  16   5      326.72      333.70     48.54 o 
  -2  16   5      384.58      444.37     34.74 o 
   0  16   5      947.71     1099.43     82.58 o 
   2  16   5      129.71      130.11     32.36 o 
   4  16   5      202.51      169.21     40.45 o 
  -5  17   5      287.70      295.28     49.89 o 
  -3  17   5      299.99      341.70     33.48 o 
  -1  17   5      557.81      578.44     39.26 o 
   1  17   5      105.88      135.50     34.38 o 
  -4  18   5       65.80       76.85     33.71 o 
  -2  18   5       10.46       16.48     17.39 o 
   0  18   5       11.30        0.00     22.25 o 
   2  18   5       13.03       20.22     26.97 o 
  -3  19   5       75.48       75.99     29.66 o 
  -1  19   5       71.03       97.75     35.73 o 
   1  19   5       53.58       47.86     26.29 o 
  -2  20   5      215.89      272.39     33.35 o 
   0  20   5      434.37      448.31     59.33 o 
  -1  21   5       36.28       41.80     28.99 o 
  -4   0   6     2082.64     2009.64     87.64 o 
  -2   0   6     6872.73     7252.49    235.95 o 
   0   0   6     3522.68     3834.56    142.92 o 
   2   0   6     1269.93     1320.66     74.83 o 
   4   0   6      112.84       64.72     26.29 o 
  -5   1   6      584.75      510.33     41.12 o 
  -3   1   6      978.79      952.94     37.17 o 
  -1   1   6     1451.79     1674.22     54.10 o 
   1   1   6      225.57      247.47     22.64 o 
   3   1   6     2005.01     1988.58     70.31 o 
   5   1   6      165.93      114.50     23.59 o 
  -4   2   6      162.88      141.24     16.32 o 
  -2   2   6      127.87      137.82     15.23 o 
   0   2   6      242.87      268.51     29.33 o 
   2   2   6      186.88      188.13     15.84 o 
   4   2   6       24.22       25.62     23.26 o 
  -5   3   6      484.98      473.25     37.08 o 
  -3   3   6      838.30      832.77     34.92 o 
  -1   3   6     3786.60     3961.30    101.77 o 
   1   3   6     1391.29     1510.63     44.07 o 
   3   3   6     1886.51     1904.98     68.88 o 
   5   3   6       66.13       29.44     16.60 o 
  -6   4   6      479.62      533.93     49.89 o 
  -4   4   6     1753.79     1721.43     55.55 o 
  -2   4   6     2114.14     2314.15     67.17 o 
   0   4   6     2191.59     2427.12     59.65 o 
   2   4   6     1124.20     1061.43     36.70 o 
   4   4   6      155.20      152.26     25.62 o 
  -5   5   6       16.28        9.44     16.85 o 
  -3   5   6      206.91      223.64     16.37 o 
  -1   5   6      442.24      473.77     22.08 o 
   1   5   6      301.62      309.39     19.90 o 
   3   5   6      856.56      840.60     62.70 o 
   5   5   6      107.98       69.75     34.38 o 
  -6   6   6      143.06      198.20     35.73 o 
  -4   6   6      445.59      447.53     30.02 o 
  -2   6   6      233.73      262.72     16.86 o 
   0   6   6      800.31      832.19     30.59 o 
   2   6   6     1578.47     1554.79     46.39 o 
   4   6   6       48.28       63.38     18.79 o 
  -5   7   6      359.75      350.56     42.47 o 
  -3   7   6      104.39       96.92     16.60 o 
  -1   7   6     1434.64     1507.76     43.53 o 
   1   7   6     3144.29     3286.46     76.52 o 
   3   7   6      905.71     1002.92     47.91 o 
   5   7   6      134.54      110.86     26.63 o 
  -6   8   6      242.06      208.99     37.08 o 
  -4   8   6      984.22      864.09    143.59 o 
  -2   8   6      638.87      646.76     54.27 o 
   0   8   6     1772.33     1926.19     51.96 o 
   2   8   6     1022.93     1059.94     39.13 o 
   4   8   6       77.38       47.98     18.47 o 
  -5   9   6       57.59       36.40     21.57 o 
  -3   9   6       95.28      102.61     18.04 o 
  -1   9   6      606.00      615.39     26.40 o 
   1   9   6       57.02       41.20     11.27 o 
   3   9   6      118.35       92.91     19.27 o 
   5   9   6       13.19       28.57     19.95 o 
  -6  10   6      152.77      135.50     33.71 o 
  -4  10   6      448.42      463.72     33.84 o 
  -2  10   6      259.61      255.62     25.26 o 
   0  10   6     1430.77     1474.38     45.61 o 
   2  10   6     1493.91     1495.22     47.34 o 
   4  10   6      109.32      125.07     23.83 o 
  -5  11   6      514.61      465.84     52.58 o 
  -3  11   6      149.74      198.32     24.07 o 
  -1  11   6      999.57     1101.16     49.73 o 
   1  11   6     1231.17     1402.08     44.14 o 
   3  11   6      253.08      303.86     64.04 o 
  -6  12   6       99.84       97.08     33.03 o 
  -4  12   6      663.21      606.73     39.53 o 
  -2  12   6      392.31      395.70     31.57 o 
   0  12   6      499.92      495.65     32.63 o 
   2  12   6      215.48      180.48     19.32 o 
   4  12   6       41.61       37.08     28.99 o 
  -5  13   6       85.28       62.70     28.99 o 
  -3  13   6      245.37      224.31     32.70 o 
  -1  13   6      186.36      169.99     22.82 o 
   1  13   6      191.86      193.03     33.37 o 
   3  13   6        0.20       -0.55     16.19 o 
  -6  14   6      118.11      114.61     37.08 o 
  -4  14   6      533.19      466.49     37.40 o 
  -2  14   6      323.92      323.89     30.94 o 
   0  14   6      397.46      354.94     32.05 o 
   2  14   6      369.34      410.90     33.84 o 
  -5  15   6      296.26      258.87     45.84 o 
  -3  15   6       77.18       68.37     19.68 o 
  -1  15   6      972.86      884.15     48.03 o 
   1  15   6      227.59      213.66     26.17 o 
   3  15   6      148.98      161.80     35.06 o 
  -4  16   6      153.30      119.98     26.07 o 
  -2  16   6       69.86       65.10     19.57 o 
   0  16   6       13.61       20.40     16.92 o 
  -3  17   6      276.84      325.07     43.48 o 
  -1  17   6      146.35      157.95     25.98 o 
   1  17   6       15.49       12.81     22.25 o 
  -4  18   6      109.58      107.00     26.64 o 
  -2  18   6      199.46      241.35     30.89 o 
   0  18   6      307.69      261.57     47.19 o 
  -3  19   6        7.48       12.81     19.95 o 
  -1  19   6      125.14       87.47     24.04 o 
   1  19   6       66.68       55.95     32.36 o 
  -5   1   7     1043.79     1082.21     46.21 o 
  -3   1   7       87.63       78.51     14.87 o 
  -1   1   7     1164.72     1200.52     47.64 o 
   1   1   7       31.14       13.93     12.57 o 
   3   1   7      428.75      498.94     37.15 o 
   5   1   7      145.71      119.82     39.10 o 
  -6   2   7      807.77      752.35     58.65 o 
  -4   2   7      996.08      992.37     42.14 o 
  -2   2   7     1330.58     1356.87     50.25 o 
   0   2   7     1185.34     1327.35     52.43 o 
   2   2   7     3285.74     3420.85    102.73 o 
   4   2   7      368.40      307.84     43.15 o 
  -5   3   7      789.16      845.38     59.33 o 
  -3   3   7      112.88       98.53     15.05 o 
  -1   3   7      686.01      763.62     37.18 o 
   1   3   7       53.53       57.25     11.79 o 
   3   3   7      225.77      161.44     31.01 o 
   5   3   7      143.70      143.75     40.79 o 
  -6   4   7       43.47       43.65     16.98 o 
  -4   4   7      108.72      108.26     16.03 o 
  -2   4   7      248.84      222.67     20.83 o 
   0   4   7       29.90       28.11      9.54 o 
   2   4   7       13.89        5.96     12.28 o 
   4   4   7       11.86        8.09     17.16 o 
  -5   5   7     1104.46     1212.38     69.77 o 
  -3   5   7      204.45      190.95     16.46 o 
  -1   5   7      852.40      938.32     38.63 o 
   1   5   7      838.31      897.87     35.54 o 
   3   5   7      749.16      834.66     47.19 o 
  -6   6   7      451.83      461.12     53.26 o 
  -4   6   7     1167.63     1122.91     50.73 o 
  -2   6   7      564.90      517.03     25.44 o 
   0   6   7      866.06      859.31     33.98 o 
   2   6   7     1831.03     1854.38     68.85 o 
   4   6   7      113.75      139.76     32.36 o 
  -5   7   7      105.18      104.86     21.31 o 
  -3   7   7      189.35      196.18     22.82 o 
  -1   7   7       76.05       70.71     11.82 o 
   1   7   7       15.07       14.09      9.71 o 
   3   7   7       36.63       29.70     16.67 o 
  -6   8   7       93.98      127.41     34.38 o 
  -4   8   7      406.76      376.70     31.90 o 
  -2   8   7      194.57      195.38     40.79 o 
   0   8   7      248.04      253.60     20.04 o 
   2   8   7      170.16      206.45     38.43 o 
   4   8   7       35.77        8.43     19.68 o 
  -5   9   7      976.13     1027.21     52.16 o 
  -3   9   7      946.32      982.20     48.51 o 
  -1   9   7      439.74      459.89     33.11 o 
   1   9   7      932.25     1038.70     39.42 o 
   3   9   7      281.52      258.46     29.72 o 
  -6  10   7       27.59       18.20     24.94 o 
  -4  10   7      285.52      314.76     30.94 o 
  -2  10   7      180.36      182.40     23.59 o 
   0  10   7      563.73      563.84     30.73 o 
   2  10   7      466.55      464.05     44.49 o 
   4  10   7       83.06       31.95     20.96 o 
  -5  11   7       19.57       21.91     18.11 o 
  -3  11   7      394.68      401.64     33.28 o 
  -1  11   7        0.59        5.65     12.37 o 
   1  11   7      110.40       97.26     15.86 o 
   3  11   7       17.60        1.95     21.91 o 
  -6  12   7      124.95       84.27     34.38 o 
  -4  12   7      692.32      687.29     71.12 o 
  -2  12   7      390.66      380.02     33.60 o 
   0  12   7      233.14      251.73     28.08 o 
   2  12   7       28.03       20.34     16.98 o 
  -5  13   7      335.64      324.16     34.79 o 
  -3  13   7      259.71      264.89     30.02 o 
  -1  13   7      454.84      424.10     37.08 o 
   1  13   7      258.26      246.07     28.12 o 
   3  13   7      202.10      161.33     44.16 o 
  -4  14   7       68.53       61.41     21.57 o 
  -2  14   7      272.14      225.74     28.84 o 
   0  14   7       63.33       68.34     27.64 o 
   2  14   7       12.34       20.22     26.29 o 
  -5  15   7       80.73       61.24     23.12 o 
  -3  15   7      151.70      164.46     43.15 o 
  -1  15   7       11.48       14.79     15.84 o 
   1  15   7       19.91      -12.68     16.44 o 
  -4  16   7      167.22      149.14     27.65 o 
  -2  16   7      136.91      138.44     25.95 o 
   0  16   7      250.21      323.79     33.58 o 
  -3  17   7       86.74       93.98     26.01 o 
  -1  17   7      222.92      203.55     30.50 o 
   1  17   7       31.43       34.38     26.29 o 
  -2  18   7       19.48       13.28     21.65 o 
   0  18   7       18.65        1.28     19.53 o 
  -6   0   8      443.50      459.77     49.89 o 
  -4   0   8      613.66      712.57     55.95 o 
  -2   0   8      697.05      693.70     52.58 o 
   0   0   8      839.61      864.26     63.37 o 
   2   0   8      338.79      345.16     47.86 o 
   4   0   8      397.57      423.37     57.98 o 
  -5   1   8      343.02      309.93     28.34 o 
  -3   1   8      608.37      552.87     33.13 o 
  -1   1   8     2511.41     2527.56     81.04 o 
   1   1   8      149.04      157.19     23.34 o 
   3   1   8      139.17      153.86     28.11 o 
  -6   2   8        5.46       -4.04     21.57 o 
  -4   2   8       52.06       54.80     18.20 o 
  -2   2   8      266.38      201.64     24.94 o 
   0   2   8       68.50       68.74     17.56 o 
   2   2   8       55.44       68.33     20.96 o 
   4   2   8        0.51       -7.30     19.53 o 
  -7   3   8      124.74      110.89     25.50 o 
  -5   3   8      757.04      788.08     60.67 o 
  -3   3   8      302.72      327.36     62.36 o 
  -1   3   8     1130.25     1188.70     51.95 o 
   1   3   8       83.94       86.76     15.29 o 
   3   3   8      423.78      449.57     39.75 o 
  -6   4   8      309.30      302.77     32.40 o 
  -4   4   8      561.28      514.38     47.86 o 
  -2   4   8      322.45      341.03     28.08 o 
   0   4   8      242.22      263.47     21.67 o 
   2   4   8      183.47      189.79     27.74 o 
   4   4   8      234.35      237.71     41.80 o 
  -5   5   8      111.96      127.21     22.87 o 
  -3   5   8      231.62      227.68     20.23 o 
  -1   5   8      334.29      313.70     22.79 o 
   1   5   8       80.27       81.31     14.96 o 
   3   5   8       31.68       50.49     20.70 o 
  -6   6   8       83.37       91.57     23.60 o 
  -4   6   8      346.57      305.40     30.41 o 
  -2   6   8      152.63      164.01     18.01 o 
   0   6   8       75.02       68.76     13.81 o 
   2   6   8      350.79      349.10     81.57 o 
  -5   7   8      837.58      823.87     47.39 o 
  -3   7   8      433.78      452.61     73.15 o 
  -1   7   8       68.33       67.96     13.48 o 
   1   7   8      181.98      226.35     43.34 o 
   3   7   8      219.35      224.44     61.35 o 
  -6   8   8       95.63       78.12     23.34 o 
  -4   8   8      577.28      565.66     39.33 o 
  -2   8   8       64.27       68.92     21.57 o 
   0   8   8      187.97      159.90     18.88 o 
   2   8   8      211.85      202.88     28.81 o 
  -5   9   8        7.47       -7.08     15.25 o 
  -3   9   8       95.16       47.62     33.03 o 
  -1   9   8      156.42      168.14     23.78 o 
   1   9   8       43.64       37.32     14.13 o 
   3   9   8        3.44       16.49     19.57 o 
  -4  10   8      427.33      348.40     33.81 o 
  -2  10   8      223.20      250.97     31.68 o 
   0  10   8      256.77      257.17     28.81 o 
   2  10   8      305.49      247.55     29.75 o 
  -5  11   8      423.16      380.53     37.17 o 
  -3  11   8      411.33      435.71     39.77 o 
  -1  11   8      116.15      114.64     23.03 o 
   1  11   8      189.12      187.66     28.02 o 
  -4  12   8      149.69      166.03     27.86 o 
  -2  12   8      152.23      120.90     24.04 o 
   0  12   8      224.76      189.87     27.16 o 
   2  12   8      151.91      155.61     27.12 o 
  -3  13   8        9.66       10.71     16.50 o 
  -1  13   8       22.64      -17.60     14.69 o 
   1  13   8       15.05       25.91     18.10 o 
  -4  14   8      205.08      204.29     53.93 o 
  -2  14   8      250.94      221.86     33.03 o 
   0  14   8      133.15      134.63     32.02 o 
  -3  15   8       94.20       65.45     24.04 o 
  -1  15   8      259.48      205.24     29.77 o 
   1  15   8       88.55       86.01     30.67 o 
  -2  16   8       41.30       30.15     20.24 o 
   0  16   8       15.21       26.83     21.65 o 
  -5   1   9      429.47      421.63     37.42 o 
  -3   1   9       52.86       58.53     17.36 o 
  -1   1   9     1224.66     1212.45     56.01 o 
   1   1   9       61.22       82.07     22.25 o 
   3   1   9       84.54       93.35     28.08 o 
  -6   2   9      523.83      536.62     59.33 o 
  -4   2   9     1150.19     1086.01    153.03 o 
  -2   2   9     1460.06     1504.02     61.24 o 
   0   2   9      164.38      166.22     25.53 o 
   2   2   9      248.47      240.23     55.28 o 
  -5   3   9      186.96      132.81     35.06 o 
  -3   3   9       95.62       97.22     20.00 o 
  -1   3   9      457.23      496.54     49.89 o 
   1   3   9      133.29      126.03     24.77 o 
   3   3   9       80.37       54.13     25.53 o 
  -6   4   9        8.96        3.01     17.76 o 
  -4   4   9       16.29        8.76     22.92 o 
  -2   4   9      136.78      141.88     23.09 o 
   0   4   9      114.39      123.24     18.44 o 
   2   4   9        2.66        6.15     18.30 o 
  -5   5   9      671.51      597.20     42.61 o 
  -3   5   9      539.17      532.16     38.14 o 
  -1   5   9      601.71      559.23     30.77 o 
   1   5   9      162.15      139.90     46.18 o 
  -4   6   9      974.32     1019.20     55.95 o 
  -2   6   9      669.87      592.41     31.91 o 
   0   6   9      222.87      198.91     21.54 o 
   2   6   9      270.82      264.82     55.62 o 
  -5   7   9       52.70       27.39     18.13 o 
  -3   7   9        1.43       -1.56     13.43 o 
  -1   7   9       21.25       26.14     13.20 o 
   1   7   9       21.54       21.22     17.83 o 
  -4   8   9      229.31      180.70     33.71 o 
  -2   8   9      163.31      151.24     24.26 o 
   0   8   9       83.28       72.14     17.08 o 
   2   8   9       35.02       22.84     20.63 o 
  -5   9   9      274.79      241.48     32.85 o 
  -3   9   9      831.50      719.05     62.36 o 
  -1   9   9      509.02      451.91     40.11 o 
   1   9   9      484.39      461.35     40.45 o 
  -4  10   9      276.17      250.81     45.51 o 
  -2  10   9      325.20      303.21     32.42 o 
   0  10   9       17.41        2.70     16.85 o 
  -3  11   9       41.32       53.60     22.27 o 
  -1  11   9       38.40       41.37     35.73 o 
   1  11   9        1.63       36.40     30.34 o 
  -4  12   9      164.24      141.50     30.00 o 
  -2  12   9      368.96      358.33     54.94 o 
   0  12   9      266.49      195.30     30.27 o 
  -3  13   9      303.33      276.31     35.06 o 
  -1  13   9      271.24      292.80     34.80 o 
  -4   0  10      152.10      133.48     34.38 o 
  -2   0  10      828.16      844.03     68.09 o 
   0   0  10      581.99      624.94     66.07 o 
  -5   1  10      190.78      124.72     37.75 o 
  -3   1  10        4.11       -0.73     16.80 o 
  -1   1  10      330.88      317.81     33.85 o 
   1   1  10      239.66      252.93     34.50 o 
  -4   2  10        2.33        0.42     16.92 o 
  -2   2  10       15.10       19.89     17.14 o 
   0   2  10       15.90       12.13     18.79 o 
  -5   3  10      307.93      300.67     49.21 o 
  -3   3  10      109.63      114.82     24.19 o 
  -1   3  10      531.52      462.12     39.70 o 
   1   3  10       84.28       77.63     32.36 o 
  -4   4  10      275.14      244.36     31.68 o 
  -2   4  10      585.36      517.61     33.33 o 
   0   4  10      457.89      456.40     32.39 o 
  -3   5  10       58.15       62.07     21.18 o 
  -1   5  10       83.19       86.84     18.03 o 
   1   5  10       94.95       80.89     26.24 o 
  -4   6  10      126.91       86.64     24.46 o 
  -2   6  10      218.26      171.31     27.54 o 
   0   6  10       19.74       29.95     15.29 o 
  -3   7  10      380.41      297.50     34.08 o 
  -1   7  10      241.26      222.16     30.20 o 
  -2   8  10      337.27      265.94     32.65 o 
   0   8  10      194.27      172.30     23.21 o 
  -3   9  10        7.76       15.89     17.31 o 
  -1   9  10       70.55       43.93     19.75 o 
  -2  10  10      253.70      230.81     65.06 o 
                                                 
